# Supplementary material for: A miR-150/TET3 pathway regulates the generation of mouse and human non-classical monocyte subset
Source: Nat Commun. 2018 Dec 21;9:5455. doi: 10.1038/s41467-018-07801-x (PMC6303340; doi:10.1038/s41467-018-07801-x)
Supplement: Supplementary file 4 — Supplementary Table 2 [file 41467_2018_7801_MOESM4_ESM.xlsx]

## Sheet: Feuil1
	IP4	IP5	IP6	IP7
ABCC3	17.4	1.5	1.4	19
ABR	4.8	1.5	63.6	13.1
AC010970,2	246.6	146.5	132.9	360.3
ACTB	1136.4	31.4	404.5	205.7
ACTG1	727.3	1.5	137.2	60.6
ACTR3	1	142.1	17	1.2
AHNAK	314.3	44.9	350.7	27.4
AHR	17.4	1.5	1.4	86.8
AKAP13	27.1	94.2	41	8.3
ALDOA	68.7	73.3	4.2	22.6
AMPD2	274.7	1.5	41	2.4
AMPD3	2.9	1.5	168.3	20.2
ANKRD11	139.3	59.8	1.4	2.4
ANPEP	289.2	1.5	134.4	30.9
ANXA1	26.1	1.5	11.3	1.2
ANXA2	167.3	1.5	2.8	14.3
ANXA5	829.8	1.5	19.8	49.9
AP1B1	176	1.5	258.8	1.2
AP1G2	24.2	1.5	1.4	11.9
APLP2	97.7	22.4	1.4	2.4
ARAP1	217.6	1.5	89.1	3.6
ARCN1	17.4	1.5	1.4	10.7
ARFGAP2	83.2	3	1.4	19
ARHGAP35	161.5	1.5	338	1.2
ARHGDIB	337.5	1.5	19.8	48.8
ARHGEF7	1	29.9	1.4	63
ARID4A	70.6	1.5	1.4	22.6
ARPC5	50.3	15	1.4	10.7
ATG16L2	39.7	1.5	46.7	1.2
ATG3	689.6	1.5	18.4	1.2
ATP6V1G1	13.5	1.5	1.4	38.1
B2M	187.6	23.9	1120.1	208.1
BAZ2B	456.5	1.5	1.4	76.1
BRD2	19.3	1.5	1.4	38.1
BRPF3	22.2	1.5	48.1	13.1
BTG2	791.1	41.9	36.8	38.1
C10orf11	11.6	236.3	1.4	1.2
C11orf30	225.4	1.5	31.1	1.2
C2CD5	1	1.5	178.2	32.1
CAB39	98.7	1.5	189.5	1.2
CAB39L	1	55.3	56.6	1.2
CALM1	253.4	1.5	1.4	34.5
CALR	185.7	1.5	154.1	85.6
CAPN2	41.6	1.5	1.4	14.3
CARD8	1	1.5	53.7	13.1
CCDC88A	30.9	1.5	1.4	19
CCL24	36.8	38.9	4.2	5.9
CCR1	1	20.9	42.4	2.4
CCT4	11.6	195.9	1.4	1.2
CD300E	13.5	1.5	1.4	19
CD44	219.5	12	236.2	34.5
CD63	360.8	290.1	220.6	7.1
CD74	70.6	1.5	2.8	27.4
CELF1	97.7	1.5	80.6	14.3
CFLAR	15.5	1100.6	1.4	1.2
CHD3	95.7	10.5	1.4	1.2
CHST11	49.3	1.5	46.7	1.2
CHTF8	89	15	1.4	1.2
CLEC5A	10.6	1594	1.4	38.1
CNP	20.3	1.5	295.6	3.6
CNPY3	81.2	1.5	1.4	40.4
COPA	95.7	3	1.4	23.8
COTL1	231.2	646	1.4	2.4
COX4I1	21.3	1.5	1.4	22.6
CSDE1	52.2	15	1.4	2.4
CSF1R	130.6	1.5	1.4	123.7
CSGALNACT2	1	1.5	19.8	13.1
CTD-2328D6,1	108.3	246.7	314	221.2
CTSB	706	722.3	448.3	65.4
CTSH	27.1	1.5	96.2	84.4
CTSS	60.9	112.2	1.4	1.2
CUL4A	1	237.8	28.3	1.2
CYBB	561.9	634	155.6	210.5
CYFIP1	306.6	1.5	1.4	10.7
CYP1B1	159.6	49.3	15.6	47.6
CYP27A1	1	1.5	116	19
CYTH1	3.9	31.4	188.1	1.2
DDX5	248.6	583.2	340.8	7.1
DENND3	75.4	155.5	1.4	1.2
DICER1	61.9	1.5	1.4	77.3
DMXL2	123.8	1.5	49.5	1.2
DNMT1	1	1.5	29.7	15.5
DOCK10	16.4	1.5	21.2	9.5
DOCK2	1	59.8	1.4	32.1
DOCK4	16.4	50.8	1.4	1.2
DOCK8	16.4	1.5	1.4	58.3
DOK3	587.1	112.2	1.4	2.4
DRAP1	21.3	1.5	1.4	16.6
DSE	40.6	1.5	1.4	10.7
DVL3	41.6	1.5	1.4	29.7
EEF1A1	176	1.5	1.4	91.6
EEF2	25.1	1.5	90.5	5.9
EGR2	131.5	40.4	25.5	27.4
EHBP1L1	735	1.5	190.9	61.8
EIF4G1	395.6	1.5	2.8	22.6
EIF4G2	159.6	1.5	45.3	8.3
ELF4	51.3	1.5	55.2	2.4
ELMSAN1	60	1.5	739.6	1.2
EMC10	20.3	1.5	22.6	3.6
EML3	1	25.4	41	1.2
ERBB2IP	116.1	1.5	203.6	1.2
ERICH1	101.6	2717	2.8	2.4
EWSR1	1203.2	1.5	42.4	4.8
FAM192A	1	264.7	19.8	1.2
FAM78A	56.1	1.5	1.4	19
FCN1	276.6	477	1.4	1.2
FGR	6.8	175	203.6	7.1
FLNA	273.7	16.4	364.9	30.9
FMN1	1	1.5	19.8	36.9
FMNL1	37.7	1.5	318.2	28.5
FMNL3	12.6	92.7	9.9	21.4
FNBP1	14.5	1.5	155.6	4.8
FNDC3B	47.4	38.9	15.6	2.4
FTH1	267.9	1,5 (more)	38.2	158.2
FTL	441	118.1	32.5	128.4
FUCA1	27.1	34.4	12.7	25
G3BP2	13.5	1.5	1.4	11.9
GBP2	228.3	1.5	4.2	14.3
GDI1	18.4	56.8	1.4	1.2
GLUL	47.4	1.5	48.1	19
GNAI2	113.2	405.2	55.2	2.4
GOLGA2	37.7	1.5	1.4	10.7
GOLGA4	569.7	1.5	1.4	10.7
GOLGA5	148.9	1.5	19.8	1.2
GOLGB1	17.4	3	22.6	2.4
GPBP1L1	31.9	1.5	1.4	21.4
GPI	66.7	1.5	1.4	14.3
GRB2	19.3	294.6	1.4	1.2
GSN	172.2	73.3	666.1	7.1
H2AFY	73.5	13.5	135.8	22.6
HCFC1	1	288.6	1.4	10.7
HCK	23.2	1.5	9.9	10.7
HCLS1	84.1	1.5	179.6	8.3
HEATR1	1	1.5	42.4	33.3
HIST1H1E	17.4	104.7	1.4	11.9
HLA-A	108.3	128.6	94.8	14.3
HLA-B	183.8	2654.2	17	48.8
HLA-C	144.1	71.8	2.8	10.7
HLA-E	45.5	136.1	63.6	15.5
HMGB1P5	129.6	1.5	1.4	30.9
HNRNPA2B1	29	103.2	1.4	7.1
HNRNPC	21.3	1.5	1.4	15.5
HNRNPH1	2.9	1.5	29.7	13.1
HNRNPR	247.6	1.5	1.4	51.1
HSP90AA1	228.3	430.7	7.1	42.8
HSP90B1	25.1	1.5	189.5	1.2
IFI16	87	1.5	1.4	13.1
IL1RN	1	219.8	274.4	1.2
INPP4A	36.8	1.5	70.7	1.2
IQGAP1	634.5	1.5	1.4	17.8
IRAK2	119	1.5	1.4	14.3
IRAK3	82.2	67.3	2.8	2.4
ITGA5	91.9	1.5	97.6	1.2
ITGAL	1	1.5	17	10.7
ITGAX	865.6	80.7	18.4	7.1
ITGB2	969.1	139.1	8.5	27.4
JAK1	26.1	1.5	25.5	17.8
KCTD12	17.4	1.5	1.4	65.4
KDM5A	86.1	1.5	1.4	44
KDM6B	549.4	4.5	1.4	13.1
KIAA0513	159.6	127.1	1.4	16.6
KIAA1033	60.9	1.5	145.7	1.2
KIF5B	1	1.5	281.4	27.4
KMT2C	20.3	1.5	200.8	2.4
KMT2E	5.8	23.9	1.4	41.6
KPNB1	1150	17.9	1.4	14.3
LAPTM5	17.4	240.8	1.4	2.4
LASP1	1	1.5	363.5	33.3
LCP1	83.2	1930.5	2.8	13.1
LETM1	88	16.4	1.4	4.8
LILRB1	26.1	1.5	113.1	1.2
LILRB2	33.9	1.5	21.2	15.5
LMNA	5.8	31.4	52.3	60.6
LPIN2	30	1.5	2.8	14.3
LPXN	62.9	35.9	1.4	3.6
LRP1	143.1	58.3	144.2	7.1
LRPAP1	35.8	1.5	1.4	38.1
LRPPRC	721.5	1.5	1.4	10.7
LTA4H	47.4	1.5	1.4	19
LTBR	14.5	1.5	1.4	10.7
LYZ	534.8	25.4	46.7	40.4
M6PR	80.3	1.5	87.7	9.5
MACF1	295	384.3	1.4	21.4
MADD	1273.8	1.5	256	52.3
MALAT1	2230.3	4058.4	4142.2	1492.5
MAP4K4	1	1.5	981.5	19
MARK2	1	17.9	104.7	5.9
MBNL1	1.9	1.5	97.6	57.1
MCL1	750.5	1.5	1.4	15.5
MED28	47.4	1.5	2.8	11.9
MFN2	48.4	1.5	127.3	1.2
MGEA5	1	3	15.6	102.3
MGRN1	56.1	364.9	1.4	1.2
MICAL2	153.8	1226.2	58	1.2
MMP9	221.5	263.2	253.1	16.6
MON2	1	47.9	1.4	15.5
MPEG1	152.8	40.4	25.5	1.2
MSN	555.2	1.5	72.1	74.9
MT-ATP6	330.8	665.4	25.5	51.1
MT-CO1	619	1828.8	362	526.8
MT-CO2	1443	444.1	301.2	120.1
MT-CO3	1365.6	2723	879.6	145.1
MT-CYB	149.9	279.6	17	79.7
MT-ND1	601.6	47.9	50.9	335.4
MT-ND2	717.6	424.7	164	63
MT-ND4	1338.6	1804.9	383.3	504.2
MT-ND4L	89	318.5	5.7	20.2
MT-ND5	801.8	1123	618	237.8
MT-ND6	25.1	403.7	1.4	70.2
MT-RNR1	14394.4	30732.4	2900.6	22266.7
MT-RNR2	37172.1	56418	25656.7	72357.3
MT-TG	29	38.9	21.2	1.2
MT-TP	90.9	106.2	29.7	1.2
MTRNR2L12	6.8	10.5	14.1	11.9
MYCBP2	19.3	1.5	1.4	16.6
MYD88	8.7	17.9	179.6	17.8
MYH9	25.1	50.8	141.4	2.4
MYO1E	45.5	1.5	69.3	1.2
MYO1F	94.8	17.9	155.6	13.1
MYOF	3.9	285.6	1.4	15.5
NAT10	38.7	10.5	1.4	2.4
NCF2	28	1.5	359.2	3.6
NCL	649	509.9	1.4	4.8
NDUFA12	84.1	50.8	52.3	1.2
NDUFS2	27.1	1.5	5.7	11.9
NEAT1	240.8	26.9	876.8	80.9
NFE2L1	21.3	121.1	1.4	13.1
NFYB	292.1	578.7	1.4	1.2
NOTCH2	233.1	6	7.1	21.4
NUMA1	604.5	1.5	1.4	30.9
NUMB	12.6	3	31.1	1.2
OAS2	63.8	88.2	1.4	29.7
OAS3	125.7	352.9	1.4	2.4
P4HB	28	363.4	1.4	1.2
PABPC1	26.1	1.5	487.9	1.2
PAPOLA	1012.6	3	1.4	13.1
PAPOLG	65.8	1.5	1.4	28.5
PAPSS1	36.8	1.5	18.4	1.2
PBRM1	395.6	351.4	1.4	2.4
PCED1A	1	1.5	45.3	10.7
PCGF3	27.1	1.5	841.5	1.2
PFN1	145.1	1.5	154.1	1.2
PHC2	42.6	119.6	1.4	1.2
PHF8	80.3	1.5	1.4	51.1
PIK3R5	50.3	1.5	86.3	19
PJA2	28	207.9	1.4	1.2
PKM	920.7	1.5	1.4	65.4
PLA2G7	44.5	1.5	1.4	14.3
PLBD2	29	1.5	22.6	2.4
PLEC	1007.8	52.3	561.4	13.1
PLEKHO1	72.5	1.5	18.4	1.2
PLEKHO2	198.3	1.5	1.4	33.3
PMPCA	1	17.9	35.4	1.2
POLR2B	54.2	1.5	1.4	19
PPP1R15A	21.3	1.5	48.1	8.3
PPP1R15B	226.3	1.5	1.4	30.9
PPP1R18	167.3	17.9	2.8	19
PPP1R2	1	795.5	46.7	1.2
PPRC1	1	115.1	1.4	83.2
PRPF40A	9.7	10.5	1.4	10.7
PRPF8	14.5	1.5	1.4	26.2
PSAP	65.8	50.8	1.4	19
PTGS1	317.2	1.5	22.6	1.2
PTK2B	92.8	26.9	1.4	2.4
PTPN12	1	3	14.1	10.7
PTPRC	17.4	1.5	107.5	694.5
QKI	15.5	1.5	1.4	44
RBM15	13.5	1.5	178.2	7.1
RMRP	10.6	3	202.2	11.9
RN7SK	467.1	336.5	1161.1	1383
RN7SKP36	21.3	13.5	39.6	61.8
RN7SL1	312.4	1.5	182.4	291.4
RN7SL2	656.7	1.5	200.8	421
RNF145	1084.2	1.5	209.3	1.2
RNF167	14.5	12	14.1	23.8
RNF213	64.8	6	1.4	65.4
RNH1	30	28.4	1.4	1.2
RPL13A	21.3	1.5	1.4	17.8
RPL27A	21.3	1.5	1.4	22.6
RPN1	32.9	1.5	7.1	20.2
RREB1	21.3	1.5	82	9.5
RSRP1	111.2	1.5	14.1	9.5
RTN1	2.9	1097.6	21.2	1.2
S100A11	104.5	175	14.1	13.1
SAMD4B	191.5	1.5	15.6	5.9
SCARNA10	66.7	1.5	32.5	1.2
SDC2	1	1.5	17	14.3
SEC23B	1	61.3	4.2	14.3
SERF2	14.5	1.5	1.4	13.1
SERPINB9	228.3	26.9	1.4	1.2
SETD2	763.1	1.5	62.2	1.2
SF1	142.2	1.5	2.8	13.1
SF3A3	18.4	1.5	12.7	1.2
SGK1	1.9	4.5	15.6	118.9
SH3BP2	24.2	1.5	4.2	19
SH3KBP1	1	40.4	1.4	21.4
SIGLEC7	184.7	1.5	43.8	1.2
SLA	27.1	1.5	28.3	1.2
SLAMF7	37.7	56.8	4.2	27.4
SLC16A3	164.4	1.5	15.6	13.1
SLC7A11	383	794	1.4	5.9
SLTM	229.2	1.5	26.9	51.1
SMAD7	537.7	55.3	12.7	49.9
SMG7	1	1.5	14.1	13.1
SMIM12	1	83.7	1.4	17.8
SMURF2	288.2	1.5	12.7	1.2
SNHG1	67.7	173.5	110.3	2.4
SNORD15B	42.6	1.5	38.2	2.4
SNORD17	1.9	82.2	82	4.8
SNORD3A	12.6	1.5	65.1	4.8
SNX1	33.9	1.5	118.8	1.2
SOD2	2145.2	29.9	486.5	5.9
SPG7	1	1.5	140	20.2
SRC	19.3	73.3	1.4	30.9
SRRM2	43.5	1.5	1.4	47.6
SSH2	868.5	1.5	268.7	35.7
ST3GAL1	113.2	1.5	343.7	1.2
STAB1	635.4	3	144.2	7.1
STAT1	74.5	4.5	33.9	7.1
STAT2	144.1	1.5	1.4	30.9
SUMO3	2.9	146.5	1.4	27.4
SUSD6	69.6	444.1	1.4	5.9
SYK	12.6	296.1	1.4	1.2
SYNCRIP	48.4	1.5	1.4	65.4
TALDO1	1	9	38.2	16.6
TBC1D5	1	1.5	19.8	13.1
TBRG1	39.7	1.5	1.4	38.1
TET3	73.5	1.5	1.4	12
TGFB1	102.5	228.8	2.8	13.1
TGFBI	60	15	7.1	140.3
THBS1	1973	335	94.8	82.1
TLN1	136.4	10.5	1.4	53.5
TMEM164	705.1	23.9	1.4	1.2
TMEM189	113.2	25.4	1.4	1.2
TMPO	28	1.5	246.1	1.2
TMSB10	12.6	293.1	56.6	46.4
TMSB4X	132.5	541.3	9.9	17.8
TNFAIP2	28	1.5	261.6	2.4
TNFRSF1A	142.2	1.5	1.4	20.2
TNIP1	6.8	273.6	8.5	17.8
TNPO1	160.5	136.1	1.4	1.2
TNS3	198.3	1.5	53.7	7.1
TPP1	2.9	2687.1	1.4	28.5
TRAPPC9	25.1	1.5	97.6	1.2
TRIM26	22.2	1.5	7.1	20.2
TSPAN33	14.5	1.5	314	1.2
TTLL12	89	12	1.4	1.2
TTYH3	6.8	278.1	1.4	15.5
TXNDC15	17.4	1.5	1.4	39.2
UBAP2L	16.4	1.5	76.4	2.4
UBC	68.7	1.5	76.4	8.3
UCP2	734.1	67.3	1.4	1.2
USP3	1	1.5	91.9	13.1
USP34	54.2	32.9	2.8	1.2
VDAC2	13.5	1.5	114.6	1.2
VPS13B	2030.1	1.5	39.6	4.8
WAC	79.3	17.9	5.7	1.2
WDR43	1	1.5	486.5	52.3
WIPF1	83.2	146.5	33.9	20.2
WNK1	34.8	234.8	2.8	76.1
WWP2	180.9	1.5	90.5	3.6
XRCC4	10.6	50.8	1.4	1.2
XRCC6	128.6	1.5	83.4	1.2
ZDHHC7	85.1	1.5	38.2	4.8
ZNF106	35.8	20.9	1.4	1.2
ZNF638	11.6	71.8	4.2	1.2
ZYX	436.2	1.5	420	2.4
