# Supplementary material for: A miR-150/TET3 pathway regulates the generation of mouse and human non-classical monocyte subset
Source: Nat Commun. 2018 Dec 21;9:5455. doi: 10.1038/s41467-018-07801-x (PMC6303340; doi:10.1038/s41467-018-07801-x)
Supplement: Supplementary file 5 — Supplementary Table 3 [file 41467_2018_7801_MOESM5_ESM.xls]

## Sheet: Cla_vs_nonCla_quadruplet.DEG.ts
Gene	baseMean	log2FoldChange	lfcSE	stat	pvalue	padj
LOC200772	4177.78563570097	8.39584932980316	0.367498626924956	22.8459338747886	1.60394630545439e-115	2.19708564921143e-111
LYZ	65529.3307588665	-3.93723914973867	0.177223463429656	-22.2162408608014	2.3928024933673e-109	1.63883042770726e-105
CRISPLD2	712.834489231935	-6.8900229772498	0.330113922176219	-20.8716522218406	9.69252555402976e-97	4.42560716796999e-93
FCGR3A	4457.33117052569	6.07708312927872	0.307651249975851	19.7531559834577	7.5358087106022e-87	2.58063769294573e-83
S100A12	1145.69818506143	-7.91045707928728	0.423892117746439	-18.6614866097112	1.01857698577267e-77	2.79049351022282e-74
TIAM2	279.675972095273	7.2059835803161	0.391448442718845	18.4085125751586	1.12263692373529e-75	2.56298009688767e-72
CD163	781.021289200177	-7.76470822193092	0.425936634297806	-18.2297262003108	2.99818311539414e-74	5.8670160449527e-71
PADI2	414.825080111608	-6.60341392153053	0.36360648315079	-18.1608805880176	1.05321708866021e-73	1.80337096005844e-70
CKB	1262.44225489069	4.24555150370437	0.25030375480436	16.961597348081	1.57990433207723e-64	2.40461439342154e-61
ASGR2	361.038215199828	-8.01267947835887	0.47967612482529	-16.7043533410742	1.21841710000017e-62	1.66898774358024e-59
CSF3R	9435.3174760543	-3.68223288904776	0.222397415309972	-16.5569949808794	1.4253737857221e-61	1.69501036830573e-58
SYT17	188.677126920785	5.49505801290848	0.331936762710219	16.5545327611262	1.48489738791566e-61	1.69501036830573e-58
PAG1	1498.96084853507	3.10478981827575	0.188165860700757	16.5002822866649	3.65181470462915e-61	3.84788906338539e-58
CD99	1508.87630436479	-3.9785799116308	0.242409667107231	-16.4126289149634	1.55331400368877e-60	1.51980680160919e-57
S100A8	3502.82562284807	-6.96410577107055	0.431034174257596	-16.1567369526218	1.01809948188111e-58	9.29728446853832e-56
SDC4	194.601683251112	-6.46303114905147	0.406444140242558	-15.9014007317081	6.19636387448818e-57	5.30486202204619e-54
SIRPA	2062.64750438463	-3.11650983477877	0.197074573974605	-15.8138605702649	2.49686124014802e-56	2.01188266279692e-53
SNED1	582.080127493876	4.58735617956285	0.290782250294017	15.7759153969146	4.5574246268168e-56	3.46820014100759e-53
QPCT	301.877796079348	-6.72659297106609	0.429036407868617	-15.6783733214687	2.12630110362813e-55	1.53295118513148e-52
E2F1	557.263383070778	6.68475520163284	0.427370493735964	15.641592715483	3.79125648294266e-55	2.4729824430166e-52
MARC1	147.895790211753	-6.685828753218	0.427356137824389	-15.6446302310168	3.61462702315861e-55	2.4729824430166e-52
ACAP1	277.953147758454	-4.61954982591932	0.297709334984366	-15.5169800979264	2.66291693339421e-54	1.65802891607427e-51
FAM129B	1530.67262546714	-4.24848769644614	0.279702226306717	-15.1893238482389	4.16190477303666e-52	2.47868572091549e-49
FMNL2	236.313764457221	5.04723135566871	0.334201890238557	15.1023423358436	1.56281574577631e-51	8.9197708690183e-49
ADAM19	174.999545984365	-6.50473110868018	0.431380614078921	-15.0788674696683	2.23062388147727e-51	1.22220343713903e-48
RNASE6	312.82160469553	-6.99938758839092	0.467486811879297	-14.9723744296729	1.11276320292466e-50	5.86255013602383e-48
SEMA6B	189.241389477152	-6.45535426253804	0.43159793151949	-14.9568702514658	1.40478949807916e-50	7.12696538692161e-48
VCAN	8124.5560986652	-5.33756358075257	0.357450029066218	-14.9323350027306	2.03030164302548e-50	9.93252568077252e-48
GLT1D1	478.855076542178	-3.49835047077668	0.236352824510183	-14.8013905821801	1.43485230254306e-49	6.77745063456375e-47
MTSS1	3815.5339295876	3.117646389972	0.211164389280414	14.7640726762501	2.49733544558191e-49	1.1402833644527e-46
MS4A6A	923.836845710524	-4.58808541917759	0.31663679060586	-14.4900578685081	1.40024805220546e-47	6.18728961906787e-45
ALDH1A1	165.158484564529	-4.65910284326453	0.322090237932995	-14.4652097286903	2.00991409658782e-47	8.60368852970622e-45
C1orf228	189.734717320011	-6.10415231422925	0.429948388436672	-14.1974071269913	9.50652059447216e-46	3.9460702758509e-43
PADI4	512.330245007564	-4.63566468661634	0.327710502650302	-14.1456091554167	1.9878780860204e-45	8.00881000656099e-43
PLA2G7	122.654453440366	-6.20207946558737	0.443614518852887	-13.9807855739819	2.04221284049195e-44	7.99263756830248e-42
SETBP1	330.111238493691	4.80359367849892	0.345983470247665	13.8838820104914	7.93284852465429e-44	3.01844886363096e-41
CYP27A1	381.226966426813	-5.88251960530815	0.424388954918138	-13.8611515147534	1.08912889225825e-43	4.03213177463608e-41
RHOC	3229.13285597978	4.35522654111969	0.31679162227737	13.7479220877452	5.24133614805844e-43	1.88936375147643e-40
CKAP4	1580.93198168229	-2.09818902296012	0.153294891603005	-13.6872729483635	1.20964548515624e-42	4.24864714247951e-40
CD79B	619.633332630836	4.81372043372338	0.351757833610211	13.6847568803757	1.25225284216891e-42	4.28833985800742e-40
HOMER3	441.150006203175	-2.85288468152189	0.211352041579705	-13.4982593979155	1.60114386473647e-41	5.34938259979517e-39
BPI	113.119184453289	-6.97463780613227	0.519481930995566	-13.4261412957437	4.24986055394169e-41	1.38606166352127e-38
RNF207	139.946142104976	6.28078441316714	0.471505882167473	13.3206915347374	1.75474562280538e-40	5.58988500957862e-38
KLF12	378.15373577417	3.21408851989057	0.242712934172741	13.2423454516152	4.99637519743463e-40	1.55546244214681e-37
ALOX5AP	191.747379057938	-6.69944211670634	0.507924497373825	-13.1898385514878	1.00400031345656e-39	3.05617695416178e-37
DYSF	445.656017014113	-4.18222542536949	0.319261077064612	-13.0997034271205	3.30546734004575e-39	9.84310687477101e-37
S100A9	14679.6731840211	-5.03271173622241	0.384553895392246	-13.0871427816094	3.90004520730859e-39	1.1366557287173e-36
PPM1N	203.085457835071	4.91872711625562	0.37618614715561	13.0752478618544	4.56074915179889e-39	1.30152378919461e-36
MGST1	111.016169733203	-4.49675844804836	0.344637250193752	-13.0478015522708	6.54077014289487e-39	1.82847896770151e-36
ALDH2	2659.83187179722	-2.92595664742019	0.224435602676943	-13.0369540862546	7.54099301963276e-39	2.06593044765859e-36
ACY3	109.905303451968	6.23394439320091	0.478358528775857	13.0319499249943	8.05231718822273e-39	2.16275766361323e-36
SMARCD3	1194.91276073763	-3.36004866179226	0.258444871207627	-13.0010266641852	1.20711778084044e-38	3.17982680037546e-36
BST1	576.491002550787	-2.80270251239009	0.216662822360664	-12.9357795760854	2.82740457043294e-38	7.30750713316799e-36
CYP4F22	132.969740744311	6.50684966080902	0.509164664549421	12.7794603864885	2.13545949990705e-37	5.41694893143088e-35
IL13RA1	865.054850457527	-3.40493712348857	0.267161660048407	-12.7448568887902	3.33001321363828e-37	8.29354927280312e-35
CRTAP	2817.99634036915	-2.68809966615789	0.211446705665883	-12.7128945220149	5.01434196518456e-37	1.22654386141247e-34
TMEM63C	453.519432243921	3.90786182335587	0.307594046300067	12.7046081364775	5.57479753387268e-37	1.33971187050856e-34
SCARF1	246.560520081191	-4.23218418649353	0.333344702665591	-12.6961195202769	6.2135031315152e-37	1.46745803268095e-34
HES4	244.078135870843	5.07720853203632	0.400090171036301	12.6901606177565	6.70481440675155e-37	1.55665335158784e-34
CABP4	120.622680928009	5.75578176736428	0.456327593826568	12.6132669714289	1.78439820957325e-36	4.07378111245574e-34
CCDC149	212.694935203212	-3.07893345866135	0.245246337683216	-12.5544523426825	3.75772164778312e-36	8.43824116907101e-34
DSC2	106.32211341688	-5.61172607443022	0.448921079025002	-12.5004735500907	7.42079174836598e-36	1.63951621563092e-33
SIDT2	4066.462709181	2.72671234532588	0.219525797657466	12.4209198846892	2.01234244874488e-35	4.37540743855672e-33
CD36	825.922674621346	-3.90669121304591	0.314569420800291	-12.4191703157508	2.05683473091018e-35	4.40226908500119e-33
HEXA	578.60500086398	-2.41104865085868	0.194333610109826	-12.4067506876247	2.40204526592835e-35	5.06203323887485e-33
LAMB2	147.675101744685	-6.58390570200061	0.531638853261503	-12.3841695572278	3.18363243439893e-35	6.60748440702978e-33
SIGLEC1	184.754095391465	-4.8819022375984	0.396554006053601	-12.3108130622151	7.92210559799013e-35	1.61965675345177e-32
PLBD1	2960.11356171163	-3.18705489746664	0.259551834367901	-12.2790690546581	1.17340694102984e-34	2.36372474679806e-32
LYNX1	549.054265477296	4.90348250800807	0.400917508025235	12.2306519666869	2.13220360426386e-34	4.23288767698643e-32
SLC25A29	351.905675335303	-3.2659022369764	0.26815088880338	-12.1793451871461	4.00484266327815e-34	7.83690497165487e-32
CDKN1C	3680.13336258576	4.28187146615411	0.351892703404302	12.1681166580897	4.59563847514633e-34	8.86634589190907e-32
RNF122	659.798181968128	3.28216394263558	0.271850680938669	12.0734071046011	1.45963366422199e-33	2.77695304618234e-31
PLCB1	122.822164200686	-3.90083115234237	0.325494682591085	-11.9843160609875	4.29373415280912e-33	8.05692745550402e-31
STAB1	4314.22529236351	-7.92307633693923	0.664010087822275	-11.9321626015114	8.0455784043165e-33	1.48930179705848e-30
CD93	1701.07221227273	-3.87470980397542	0.324767923942146	-11.9307034911048	8.18786010869658e-33	1.49543077025234e-30
CYP2S1	390.38010530506	-4.84736692050343	0.406384743618018	-11.9280238656295	8.45569672250296e-33	1.52402807506376e-30
NRM	254.530925940616	-3.16715132257545	0.265610782280974	-11.9240314545104	8.87097048662944e-33	1.5781110873487e-30
RNASE4	74.0370332910684	-5.73591293943814	0.482182080765347	-11.8957405682388	1.24543315262862e-32	2.18717222111627e-30
KIF21B	1590.20307498097	2.84199042148349	0.238979488396782	11.8921939307397	1.29947597543427e-32	2.25319264702514e-30
CATSPER1	76.4237680683975	-6.88959432663876	0.581938316684429	-11.8390457014275	2.45227331038779e-32	4.14706664267802e-30
STARD10	78.143226116826	-5.3984106518119	0.455946673695435	-11.840004463807	2.42440060667277e-32	4.14706664267802e-30
CD1D	1476.6342095849	-2.92835171418665	0.248006717842967	-11.8075499714521	3.56807390226964e-32	5.96042394064507e-30
CYFIP2	1750.95700946748	2.87018950974936	0.243614420844232	11.7816896873464	4.85107461933471e-32	8.00602652236709e-30
CLEC4E	130.849217728926	-6.19876046277187	0.530553434542681	-11.6835742814765	1.54652804977544e-31	2.52194538402666e-29
SYNGR1	111.113053647378	-4.84011896976148	0.414411820654711	-11.6794906142272	1.62264994243774e-31	2.61494810723673e-29
C1QA	476.796524539481	4.28648530628959	0.368127820967309	11.6440134707185	2.46153523436879e-31	3.92071042330043e-29
RNASE2	130.099752065878	-5.91087445686403	0.50794489634908	-11.6368419081463	2.67747076803128e-31	4.21563156097614e-29
DHRS3	276.98619517572	-3.75071464112396	0.322638337559224	-11.6251362733218	3.07102928460241e-31	4.78033626596408e-29
WLS	135.834849493608	-5.30734971268949	0.457035527265268	-11.6125539396176	3.55826265876731e-31	5.4765260561567e-29
RBMS2	141.618493206279	-4.84063390275919	0.419857361023994	-11.5292343355689	9.39757606522794e-31	1.43031107712769e-28
PTGDR2	160.199008917971	7.81489539824055	0.678531167521976	11.5173713048155	1.07851222603034e-30	1.62345719474325e-28
PXN	2468.60385968224	-4.46959581724049	0.388526367233583	-11.5039703715999	1.25983848643664e-30	1.87578995513143e-28
RAB44	400.220385699755	-3.05189296364059	0.266072657119296	-11.4701487807229	1.86338635847624e-30	2.74458777832339e-28
TOP1MT	272.41545336959	-3.54305199786373	0.309186733812789	-11.4592626733107	2.11305988202149e-30	3.07922279403515e-28
INF2	241.095720014498	-3.49827188602471	0.308045093356216	-11.3563629529375	6.89560610291219e-30	9.94273814712538e-28
SLC18B1	94.1198179680926	-5.44260256932895	0.479456320893286	-11.3516129252164	7.28070919913184e-30	1.03886619385112e-27
GPX1	4209.55525055328	-3.02518320839683	0.266801438221646	-11.3387065248263	8.43824235353872e-30	1.19161900782241e-27
F13A1	359.921221239062	-3.1487972619326	0.277901735540074	-11.3306138798062	9.25537704206942e-30	1.2936750481864e-27
PDE8B	86.3352299893309	4.52316697853322	0.402724558088681	11.2314158341871	2.85860737167608e-29	3.95527310880999e-27
TPCN1	732.070340480604	-4.27836568998776	0.381933809470649	-11.2018511687076	3.99301287960616e-29	5.46962904248451e-27
TRAF3IP2	133.880591309706	-2.97751461469683	0.265990306377707	-11.1940719015104	4.35943311590271e-29	5.9124272100629e-27
STX3	506.75668883389	-2.67198405813211	0.239310042765212	-11.1653653447114	6.02430101544281e-29	8.09028189309172e-27
NAP1L1	9703.45019386492	2.08720291231499	0.188380012751379	11.079747165479	1.57316171574575e-28	2.09215234779468e-26
ITGB7	184.515697498654	-4.70941313170982	0.425530594172102	-11.0671552085986	1.81057258968004e-28	2.3847330128305e-26
LINC00937	89.9998809862947	-6.79984102345855	0.616528621087	-11.0292382070921	2.76194610376955e-28	3.60315597423194e-26
CD14	2138.55193314445	-7.16677162511689	0.650646401557893	-11.0148486304649	3.24080886651018e-28	4.18798111825061e-26
ADD2	101.84859254073	6.65210412509373	0.605649298914404	10.9834257829032	4.5917380934479e-28	5.87828302841582e-26
UNC119	3685.31872165745	1.84627123384913	0.169394004292981	10.8992714444359	1.16183829118662e-27	1.47359823265503e-25
ADA	837.680530880844	3.28843766235567	0.302337322478681	10.8767175530819	1.48826054412346e-27	1.87029292967001e-25
CPNE2	341.352938612384	-2.76490646679047	0.254779978316581	-10.8521340062087	1.94822769516233e-27	2.42607481530306e-25
EMP1	220.947685526036	-5.51463536488487	0.511375958655102	-10.7839159654438	4.10049255583806e-27	5.06022946215043e-25
HEXB	1144.56773465441	-2.11573429907969	0.19623643512157	-10.7815569405802	4.20703873713217e-27	5.14535862689611e-25
MEGF6	81.7993530847102	-5.28483147978927	0.490631810848482	-10.7714815120729	4.69386602535484e-27	5.68996255002749e-25
PROK2	126.527514400346	-5.90908008058794	0.548891128950844	-10.7654865763318	5.00962180510917e-27	6.01945609529697e-25
PLD3	1881.19851526242	-2.13959801114067	0.198790986446574	-10.7630534431484	5.14370492087551e-27	6.12682347879588e-25
NRG1	105.265302208903	-8.21902650780379	0.767979971057532	-10.7021365368239	9.94581114325607e-27	1.17446311241657e-24
SCART1	59.0484186898071	5.06273530238059	0.473600140396696	10.6898940066613	1.13500614989753e-26	1.32883027703387e-24
HEG1	571.335071741996	2.64656514326634	0.248888175352026	10.6335511501222	2.08036933504524e-26	2.41499145351268e-24
CAPG	1006.3607319113	-3.05465013625075	0.287519962826722	-10.6241323427399	2.30142288183969e-26	2.6491504735664e-24
THBS1	6566.64330875583	-7.40745646948067	0.697532336337436	-10.6195169508203	2.41809151118513e-26	2.76025146001782e-24
ZNF358	172.860542349065	-2.49678397203625	0.235161674412809	-10.6173081913566	2.47598078105527e-26	2.80297394536323e-24
EPS8	177.819788824107	4.35593918156791	0.410617489462409	10.6082650967226	2.72766688037911e-26	3.06258860060926e-24
IFITM1	693.882471977018	2.90314695864938	0.274387510483599	10.5804632052409	3.67138654537289e-26	4.08867096735918e-24
PPARGC1B	812.993675067194	2.33470390494445	0.221008527544778	10.5638634440086	4.38245033902277e-26	4.84119393096241e-24
TMEM8B	54.3062460237388	-5.45161780547281	0.51702678079924	-10.5441690990271	5.40484839863944e-26	5.92284906916504e-24
PLP2	2717.84727429246	-2.37149056321524	0.225087430258263	-10.5358640440038	5.90385890150369e-26	6.41833803434901e-24
NR1D1	823.328994876142	2.53980437104356	0.241826545116641	10.502587173871	8.40445376853961e-26	9.06489824578391e-24
LONRF3	147.268067720305	-5.5770789361136	0.531698406302181	-10.4891774547542	9.68679889136399e-26	1.03663883760862e-23
SELL	2649.35070522997	-3.64324913477448	0.348661952040049	-10.4492305898523	1.47718731470181e-25	1.56856680905314e-23
CLEC4D	91.3288668044805	-8.392845450601	0.803505491040502	-10.44528698831	1.53988925224814e-25	1.62256945979192e-23
EMR4P	217.518331995751	3.57611619768886	0.344177413046913	10.3903279591489	2.74407918149849e-25	2.8693432540585e-23
S1PR3	135.675348390479	-6.0214706685716	0.581403856653935	-10.3567779946044	3.89874455614276e-25	4.04583355530633e-23
ZDHHC18	2566.64856041227	1.9832864517019	0.192003042104632	10.329453273043	5.18552944884587e-25	5.33128404682666e-23
ZNF697	90.5964765670335	-5.82351622733403	0.563807756200822	-10.328904069315	5.21530195849593e-25	5.33128404682666e-23
NEURL1	1415.97925062196	3.30065982832902	0.320099193312036	10.3113656556813	6.2605291436218e-25	6.35235023772825e-23
VMO1	220.367611481374	4.88142860556195	0.474159871136577	10.2949003125486	7.42964916551054e-25	7.48318634332084e-23
REREP3	111.038811304533	6.01455082328115	0.585471467890555	10.2730041567209	9.32546038329445e-25	9.32409900221659e-23
CPAMD8	139.019121003908	-4.65794523165016	0.454478476336891	-10.2489897193665	1.19586908749103e-24	1.18703005510523e-22
WDR11	1322.71240471765	3.34835338901697	0.327132270210425	10.2354726021471	1.3752208469141e-24	1.35523562309564e-22
NEDD4L	66.47651350719	-4.33917261511698	0.424912226243538	-10.2119269513087	1.75347397726036e-24	1.71564903860803e-22
CRTC3	583.937438526486	-2.45147798896449	0.240519289366396	-10.1924381841575	2.14320443413786e-24	2.07595144896358e-22
DGAT2	87.9595152511788	-3.87937828185378	0.380628290081974	-10.1920387499791	2.15203026538785e-24	2.07595144896358e-22
ENTPD1	534.800238667825	-2.5185503945721	0.247336334393496	-10.1826947534738	2.36908252445028e-24	2.26934912027412e-22
NCF4	681.488900852016	-2.02796883316451	0.199203741560938	-10.1803752142082	2.42624028387363e-24	2.30796107003479e-22
TAGLN	1221.11227940525	2.8550478264363	0.281335677344526	10.1481897119646	3.37566854105398e-24	3.18895915002465e-22
IRAK2	128.95750641152	-4.88220457022408	0.482077220565666	-10.1274326227141	4.17466577584618e-24	3.90979334053245e-22
ST3GAL5	804.379082590142	2.23390016705061	0.220589873136931	10.1269388992482	4.19579224016842e-24	3.90979334053245e-22
PTPN13	93.6978282758053	5.19954630197102	0.513733773122759	10.121091067004	4.45422275096616e-24	4.12256373261719e-22
FOLR3	62.9304210501737	-6.22581290955233	0.616087236750896	-10.1054080301774	5.22774932516107e-24	4.80602082255412e-22
TNFSF8	229.373758375327	-3.18804670757243	0.31583415890077	-10.0940529000034	5.86949069081931e-24	5.3600188988562e-22
TNFRSF12A	266.302169911905	-4.7993987184116	0.475579205150472	-10.0916917023171	6.01242821646666e-24	5.45418819265962e-22
SPHK1	244.462926769731	-2.91438056974949	0.288945156711781	-10.0862758971819	6.35343369747664e-24	5.72561413079177e-22
FES	760.996689760366	-1.8972455451045	0.188248030854222	-10.0784350120173	6.88133781934954e-24	6.16082127120588e-22
FGFRL1	687.918367055497	3.08077888057306	0.306515076329399	10.0509864554338	9.09523554392301e-24	8.09003483640632e-22
SLC44A2	2576.94784308044	2.34132152287245	0.233084792662769	10.0449347043413	9.67117075506437e-24	8.5468191614756e-22
ZNF219	191.447173710062	-3.93217783129384	0.392003468538707	-10.0309771389321	1.11408547132101e-23	9.78252742702257e-22
CHD5	92.2796420090851	6.67433755453315	0.666939161558689	10.0074158772364	1.41397616536129e-23	1.23367168873369e-21
GRN	7290.59334403865	-2.41526985662528	0.241569489908372	-9.9982404961049	1.55128756001392e-23	1.34490740487789e-21
SCRN1	1604.55093069982	2.71067504649187	0.27151114420213	9.98366035566436	1.79712145114e-23	1.54823708413307e-21
LIMK2	215.264488478487	-2.72700700271762	0.273317089906521	-9.97744781949164	1.91324603683356e-23	1.63797776328413e-21
CHST7	509.003711175856	2.33178363320269	0.23387133621334	9.97036948160081	2.05463060307416e-23	1.74809503111241e-21
ARHGEF40	901.519776450677	-3.11977513066393	0.313548743925882	-9.94988878476068	2.52465197720788e-23	2.12163698060083e-21
RAB13	42.8097147253601	-5.94530138046917	0.597494462205166	-9.95038742037359	2.51203348988024e-23	2.12163698060083e-21
SMOX	399.667226202828	-4.38535950831061	0.441905434340591	-9.92375102798728	3.28185573207681e-23	2.74114998890171e-21
IL21R	135.41265550185	5.53502479132301	0.558664939890859	9.90759289889272	3.85829632336722e-23	3.20308745681723e-21
PTP4A3	993.525254420888	4.31989119883561	0.436680499152733	9.89256723672628	4.48379241622165e-23	3.6999390673135e-21
FCGR3B	77.7360797773539	5.3947095070828	0.547087001036517	9.86078904609673	6.15636712496489e-23	5.0496956214233e-21
PLSCR1	403.20754373569	-3.2634174109116	0.331863581683417	-9.83361113128934	8.06730107358861e-23	6.57773155392957e-21
HLA-DMB	1344.95816756543	-2.33973958983644	0.238060438928124	-9.8283427535092	8.50060746207904e-23	6.89001899500347e-21
TRPM2	225.062865886553	-4.00092221878098	0.407975443936406	-9.80677214338575	1.05282496421905e-22	8.48329197639562e-21
CPVL	3587.70043213935	-1.85820994962513	0.190854596640916	-9.73625986656881	2.11184331072714e-22	1.69169764154037e-20
ITGAM	3075.3993340927	-3.51569537148412	0.361778902789203	-9.71780096732893	2.53190249424599e-22	2.00473990555963e-20
LOC152225	56.3908506123425	5.03623429721843	0.518225693242911	9.71822579020173	2.52136324391881e-22	2.00473990555963e-20
TSHZ3	108.015063651974	-3.27613879827513	0.337172535601158	-9.71650550491597	2.56431101666478e-22	2.01873174173989e-20
GPR153	160.194541898228	4.27149118236477	0.441472116739284	9.67556278279597	3.82978666580318e-22	2.9977381570384e-20
PAPSS2	225.267079707439	3.62490234347486	0.374955974327086	9.66754123595518	4.14209811446663e-22	3.22377613477068e-20
OXER1	82.5070569662932	-3.61551243176678	0.374411026982573	-9.65653298436391	4.61208817461099e-22	3.56928722123285e-20
NAB2	738.419878712008	-2.20172865611648	0.228617233031807	-9.63063294449967	5.93626860922048e-22	4.56825884320799e-20
MAGED2	504.756213493002	2.05276401413471	0.213371694018229	9.6206013809842	6.54473918358894e-22	5.00837080093862e-20
SFTPD	90.7526274358208	5.32784906543837	0.554608166875225	9.60651029619083	7.5049485018691e-22	5.71126580992238e-20
FAM126A	216.478722104101	2.22954106699082	0.232583267816513	9.58599080631083	9.1574426188681e-22	6.93031209907487e-20
SEMA4C	258.310926920314	2.27251861841018	0.237121879872711	9.58375760022689	9.35770553591096e-22	7.04295881488507e-20
EVL	1292.39286332437	2.69128279196976	0.281202279366735	9.5706293634266	1.06256850821797e-21	7.95358657134957e-20
FUT7	51.7359722891154	-4.74518493132406	0.497700037368086	-9.53422659242166	1.510069239712e-21	1.12418089378125e-19
FAM110A	951.710412186072	2.33578579187723	0.245616401120517	9.50989339971285	1.90858015383029e-21	1.41317464579282e-19
PHLDB3	80.2832419742594	-3.24378349951942	0.344160498620091	-9.42520571804536	4.29263269238279e-21	3.16131626990643e-19
SCARB1	123.898567328473	-2.69815647870607	0.287002167274483	-9.40117109333745	5.39591046660513e-21	3.95257655462872e-19
LGALS12	78.3304828825657	-4.98907526355033	0.532178676982432	-9.37481240668915	6.92988908861048e-21	5.04923514552055e-19
ATP6V0A1	537.819477207365	-2.25413689653718	0.240991352674165	-9.35360074759574	8.47135446149689e-21	6.13971499542775e-19
FMN1	57.0518913160328	-6.27990617232389	0.671588877291705	-9.35081920601287	8.69714619672125e-21	6.27018466329935e-19
SGPP1	166.016731202542	2.52541054985278	0.27026503177485	9.34420014778908	9.25866080570532e-21	6.64005946159956e-19
ACTN1	1220.31730867095	-2.47908629939488	0.265441951418194	-9.33946682560804	9.68204372079458e-21	6.90753306705438e-19
FAM20A	70.233212428804	5.24051331207382	0.561715344458744	9.32948220797398	1.06389369092717e-20	7.55088900431108e-19
SFMBT2	1100.03380447902	2.679066671565	0.289042790322525	9.26875452792159	1.88332131112441e-20	1.32978017112279e-18
ZMYND15	555.857513212202	2.44230619051801	0.263581793923207	9.26583795552116	1.93551491037895e-20	1.35962478166004e-18
SLC5A10	67.5220388579779	5.80329438828743	0.62819009171415	9.2381183097809	2.50870026998309e-20	1.75327430093002e-18
HLX	157.011409264841	-3.04274806911939	0.329676567517112	-9.22949450740521	2.71912064290202e-20	1.89068601860263e-18
PLD4	348.651637586816	2.34678579935036	0.255084638934222	9.20002791683399	3.57856778454887e-20	2.47571825821972e-18
CLEC10A	90.0121413561032	-4.78817460368732	0.521911645675012	-9.17430113576899	4.5451302913172e-20	3.12860275027452e-18
RAP1GAP2	4956.06282263389	1.58608637180554	0.173358373333742	9.14917659473004	5.73691410998168e-20	3.92921247392645e-18
IVNS1ABP	1415.58539029007	-2.64952137199131	0.290732171177608	-9.11327205812638	7.99340466987687e-20	5.44744563024743e-18
IL4R	716.762436326383	-2.42366451426256	0.266154138204165	-9.10624396305039	8.52834190992874e-20	5.78322908327742e-18
ZNF703	3166.28288662198	2.65138288032428	0.291503778399504	9.0955352101494	9.41217414012444e-20	6.35113110204062e-18
P4HB	4329.25824882874	-1.43095928810457	0.157365211264439	-9.09323780400206	9.6132688983265e-20	6.45502732202336e-18
LTB	178.045186329089	3.38820195184406	0.372992903241039	9.0838241757498	1.04825551417355e-19	7.00439221129233e-18
SIGLEC10	3173.47011940421	2.30297560178821	0.253559199410993	9.08259533528231	1.0601616255157e-19	7.04956016811362e-18
COL8A2	36.9326463980592	-5.01631932842279	0.553382758490339	-9.06482764679481	1.24801400481172e-19	8.2585970231454e-18
PHF19	912.206235368079	1.89020212984139	0.2090658601529	9.04118026950451	1.54989196158791e-19	1.02069327354958e-17
CDYL2	159.265193366836	2.25301386145873	0.249281525767604	9.03802981196101	1.59520871705922e-19	1.04551047876925e-17
PLEKHG3	113.251201790231	-3.21951777243007	0.356479024300397	-9.03143678298739	1.69432378068704e-19	1.10518319751672e-17
TCEAL3	69.4887849790285	-3.52937131066586	0.390913389939832	-9.02852499171003	1.74001220209333e-19	1.12960602579499e-17
SHB	287.005888644414	-2.52783551242343	0.280040032771534	-9.0266933888189	1.7693731151098e-19	1.14324872314972e-17
NAIP	195.990279605688	-2.47377586011962	0.274624168069592	-9.00785927731148	2.10117748859434e-19	1.35126428351011e-17
BEGAIN	212.981564800421	3.79019069552001	0.421010353053906	9.00260686709221	2.20420470583777e-19	1.40433470049143e-17
GPR160	107.110105993981	-3.142255140948	0.349037355257184	-9.00263279451182	2.20368407324945e-19	1.40433470049143e-17
EMR1	1782.5873918757	2.80802215822829	0.312068962483226	8.99808214147289	2.29694935447155e-19	1.45664871562737e-17
PCSK5	135.804695219169	-2.60757112219343	0.28995329624287	-8.99307287063665	2.40412746139237e-19	1.51759161134344e-17
HK2	521.723098132219	-3.52693566097888	0.392520644585156	-8.98535073156826	2.57910378997647e-19	1.62057631720631e-17
ID1	220.269320012621	-3.75048867808387	0.417455097613431	-8.9841726679713	2.60688141092578e-19	1.63055075647769e-17
TNFRSF25	53.4181991522293	4.70984449477509	0.524711765090448	8.97606039758461	2.80635365388947e-19	1.74733783413536e-17
MARVELD1	294.606753622838	-2.4207170797344	0.26972226752381	-8.97485069348495	2.83736350476879e-19	1.75865182300103e-17
TBKBP1	112.845432267355	-2.69228506043892	0.300011033741181	-8.97395348052948	2.86058131428949e-19	1.76505598392511e-17
DMPK	191.037131882138	3.33852293128458	0.372551314554109	8.96124319217694	3.21038137971019e-19	1.97200915422736e-17
TNFRSF1A	1137.59630329431	-2.84739908179629	0.318309124393306	-8.94538944563215	3.70640502004828e-19	2.26653285556345e-17
KIAA1598	314.964959445507	-2.51865019763181	0.281650667290266	-8.94246131870909	3.80597054370552e-19	2.31707486700792e-17
CCNE1	89.4125980438056	2.94976450615654	0.330060050486166	8.93705403550552	3.99682949522626e-19	2.4225031161774e-17
KIAA0040	190.570625718141	-2.18888758189244	0.24547735893014	-8.91686138156378	4.79689518346537e-19	2.88546056540607e-17
TCF7L2	1063.64540169809	3.04215740766623	0.341174279954594	8.91672551656327	4.80278149301053e-19	2.88546056540607e-17
ACE	46.8049067697326	5.56348011739646	0.624009640065341	8.91569578446561	4.84762690871273e-19	2.89968530111559e-17
HPSE	252.352496280132	-4.58443047842515	0.514386448609302	-8.91242467763225	4.99284749949515e-19	2.97356630643846e-17
ADAM8	2582.39544545308	-2.3934472944634	0.26923066795194	-8.88995043792949	6.11361727091379e-19	3.62529564402498e-17
FOLR2	75.781614148054	-3.3176630912341	0.373571300038512	-8.88093676064534	6.62996396539651e-19	3.91453648267248e-17
C1QB	58.9785333177969	4.66732900897253	0.525893980629892	8.87503789904994	6.99096040847683e-19	4.10996462125818e-17
C3	314.480002599318	2.84063809941604	0.320201921922717	8.87139615639675	7.22344884228004e-19	4.22849582228855e-17
DSTN	449.255788308467	1.99221593023202	0.224626492000801	8.86901590496687	7.37951380737608e-19	4.3014714950399e-17
EPHB2	78.6532339827689	-3.26170218662367	0.367882173510174	-8.86615993240962	7.57117064836652e-19	4.39448709920867e-17
HAS1	61.9265624882391	-7.43427268965373	0.839043716494705	-8.86041161324952	7.97195453261303e-19	4.6075878982166e-17
MNDA	522.047515653042	-2.34206525292993	0.265285728165359	-8.82846306556705	1.06123875286384e-18	6.10791951123064e-17
SPNS3	44.704089183518	-7.31220132711367	0.829460638983586	-8.81560978719132	1.19035390632967e-18	6.82237146816058e-17
RBP7	319.577884730396	-3.08362387289363	0.350290482904995	-8.80304782282642	1.3314978855982e-18	7.59952418205176e-17
SLC25A37	1110.91035596828	-2.41591088732056	0.274585578544675	-8.79838955900406	1.38793502909655e-18	7.88876930645834e-17
TMTC1	462.653771849364	3.31521634542782	0.376884475537809	8.79637278955853	1.41309596053986e-18	7.99859027581614e-17
PDIA5	71.916456032437	-2.8592361733382	0.325433713788705	-8.78592491248349	1.55083171164273e-18	8.74209579674159e-17
GPR124	117.378113436392	-3.56017295552488	0.406229353594384	-8.76394806043405	1.88528719913332e-18	1.05838787105444e-16
PTPN7	270.699749345161	-3.01519515737553	0.344719150998304	-8.74681649871656	2.19456143277629e-18	1.22698377576203e-16
MYOF	586.687769341922	2.41327237640075	0.276238053460308	8.73620540751279	2.41071454707924e-18	1.34235641731266e-16
FXYD6	114.966347134884	-4.55802509843062	0.521880567679138	-8.73384713038975	2.46153745166514e-18	1.36510688311373e-16
CD82	375.002123373624	-2.26055185631356	0.259401160940653	-8.71450169350143	2.92040346830598e-18	1.61305188342158e-16
CD300LB	326.080988619291	-4.04374274476389	0.464446584582999	-8.70658301512658	3.13172613766895e-18	1.72282669212005e-16
METTL9	1689.69261293718	-2.07957674628217	0.239227482714508	-8.69288395582842	3.53353240280301e-18	1.93609307414382e-16
GUCY1A3	48.4014052886029	6.61664107393253	0.762120240093985	8.68188604086484	3.89259339042893e-18	2.12433244072094e-16
CDH23	1867.99608776813	3.65728673227547	0.421288248123935	8.68119808364456	3.91621417143477e-18	2.12874213175847e-16
EVI2A	889.571206016368	-2.0074854637449	0.232000975602731	-8.65291819799258	5.01990067571257e-18	2.71788930655774e-16
VAT1	475.509828908973	-2.26495612217692	0.262164263785187	-8.63945409444817	5.6482253800559e-18	3.046039025827e-16
LYN	12372.8749427245	1.55248885150132	0.180100240437128	8.62013758412107	6.68737127715565e-18	3.59229850017561e-16
CSTA	1026.84356044115	-2.01985990872682	0.234459242192138	-8.61497243547158	6.99584247224129e-18	3.7330522015644e-16
NCF1	684.021214660211	-3.90081126403161	0.45280133178973	-8.61484052755183	7.00390141482005e-18	3.7330522015644e-16
IRF8	1619.84053259572	-2.13589877017992	0.248351558014953	-8.60030348612236	7.9505574912405e-18	4.22119133779118e-16
PPP1R17	44.1092033672161	6.55620361990647	0.764519555201023	8.57558655668733	9.85830800823402e-18	5.21386498443203e-16
ZNF395	699.966287912714	-2.51350594563609	0.29370163007776	-8.55802518008028	1.14817290237369e-17	6.04910477565954e-16
FURIN	5744.07796946396	-2.18258600608419	0.255528239880665	-8.54146691224221	1.32528547761572e-17	6.95546378252111e-16
MICAL2	346.883742076181	-3.30745487244437	0.387439463854988	-8.53670103591278	1.3810828712986e-17	7.22063861490389e-16
CD1C	51.2399852683125	-5.06489784913534	0.593777903393713	-8.52995340545198	1.464066732263e-17	7.62539395381695e-16
ERVK13-1	299.472924366771	1.99341180248077	0.233724601900705	8.52889163686607	1.47756512094495e-17	7.66654811617572e-16
SLC2A9	94.7692706069078	-3.48845894655397	0.409093606849238	-8.52728785820298	1.49818731864233e-17	7.74421505311796e-16
ATP2A3	557.906447327539	-1.97645101215984	0.232057940576419	-8.51705831418845	1.63657104656311e-17	8.42772563752689e-16
OAF	420.094623172848	-2.47535769815977	0.291520387103611	-8.49119926998447	2.0451555102514e-17	1.04923371458516e-15
ITGA5	3355.43010826602	-2.99934019092484	0.353331524122574	-8.48874211938229	2.088856655024e-17	1.06765516643727e-15
MOV10	775.132104593674	1.49928736538046	0.177325835840659	8.45498546939143	2.7912210789083e-17	1.42134373007011e-15
SLC2A6	1770.47397797903	2.52080737178865	0.299517293729002	8.41623313433593	3.88783228447723e-17	1.97242691232478e-15
RAB20	1127.11092070092	-1.81675514256143	0.215938735597519	-8.41328971170608	3.98668673671926e-17	2.01511567968932e-15
ZNF296	420.707272052315	2.01782079589675	0.240178628960062	8.40133364335379	4.41436208354906e-17	2.2230857286932e-15
IL1R1	52.7501306036735	-8.41892850780378	1.00236417174095	-8.39907165993511	4.5002213750868e-17	2.25802316468641e-15
STX1A	315.117009564613	-8.07256604856635	0.961305208544207	-8.39750578361204	4.56062089901438e-17	2.27997755747076e-15
VNN2	587.921332523286	-3.35880584696328	0.400792127815821	-8.38041871048618	5.27397466918226e-17	2.62701472794395e-15
QSOX1	1927.38913721683	-1.70653041886297	0.204171897021973	-8.35830221374348	6.3627279393027e-17	3.15784954031045e-15
TFEC	188.13034721847	-3.39403419647875	0.406813923701683	-8.3429646792709	7.24508111941585e-17	3.58278415789741e-15
ADAM15	1511.69182815919	-1.53429246057962	0.184035736681374	-8.33692677436872	7.62462456805272e-17	3.75691033572612e-15
SMIM3	944.527202562842	-2.34444396705613	0.282252173151987	-8.30620342396334	9.88127752037732e-17	4.85138851161751e-15
AQP9	532.462295879072	-2.66351524553618	0.320866776943837	-8.30100040554336	1.03238341425053e-16	5.05056714585849e-15
IRF2BP2	8327.91371110328	-2.0136413927997	0.242755041092885	-8.29495191421882	1.08629138069991e-16	5.29538054549015e-15
PRR5L	58.786459247969	4.05005221550635	0.488695365927078	8.28747824899713	1.15674746269602e-16	5.61883927092556e-15
ITGAL	8459.69801130557	2.09251020081338	0.252508870674063	8.28687798265269	1.16259797233225e-16	5.62730283569159e-15
TMEM91	185.526487477536	-2.83744953873267	0.343164263649529	-8.26848783307616	1.35668747598924e-16	6.54362853735935e-15
LY86	506.046748621398	-2.24515109193116	0.271730402784344	-8.26242138872107	1.42746744633378e-16	6.86085932627372e-15
HLA-DMA	2719.86975369243	-2.04274433912585	0.24774237373787	-8.24543782440394	1.64556574072723e-16	7.88145437639218e-15
GDPD5	184.952312069647	-2.35570650358194	0.285757648515291	-8.2437216145271	1.66935298015928e-16	7.96752512969399e-15
FAM129A	184.192076422898	-1.97051566262109	0.240222187987323	-8.20288783118185	2.34680149615999e-16	1.1161974616111e-14
PTPN6	7624.67544407437	1.27561032018691	0.156387010267782	8.15675367156567	3.44149265881823e-16	1.62557125656869e-14
SLC22A4	100.115246257584	-3.90975160586274	0.479312836072092	-8.15699332799567	3.43467355046401e-16	1.62557125656869e-14
QPRT	80.6886720664513	3.20776064240624	0.393566619358427	8.15048961122612	3.62453780936934e-16	1.7061484162454e-14
ABCC6	38.3447836472101	-5.94264364223553	0.729219799336319	-8.14931745907623	3.6598402311673e-16	1.71686614679896e-14
TTC7A	2287.91608544409	-1.62030912080193	0.198862491886177	-8.14788704211421	3.70338033215522e-16	1.73136190409086e-14
BATF3	77.3106378369266	3.28176129423859	0.403220670892541	8.13887166789915	3.98978594175546e-16	1.85891455204647e-14
ARHGAP1	1670.27295619264	1.54943327235123	0.190694642925428	8.1252060812067	4.46602954338568e-16	2.07375161645075e-14
CUX1	4467.45345766225	1.60611170381495	0.19815603508711	8.10528785110632	5.2620785531628e-16	2.43513351423054e-14
RELL1	287.629321484473	-1.86208197240789	0.230347808310747	-8.08378419600972	6.27873968622258e-16	2.89583084922145e-14
CSNK1E	406.820137133908	-1.84109826387705	0.227877708741788	-8.07932585439163	6.51257906102323e-16	2.99360093885558e-14
ITLN1	49.0674432809132	4.5349960251762	0.561875576598395	8.07117485446004	6.9624921130118e-16	3.18970625297778e-14
IL27RA	236.765142806323	-2.27262072016306	0.282160499230346	-8.05435461860226	7.9899260401859e-16	3.64820022994888e-14
DMWD	174.542927606671	3.32957951270536	0.413527569745871	8.05165061848601	8.16848095526686e-16	3.71733727990849e-14
TRPV4	23.7561432361486	-5.58134579025387	0.695160051838437	-8.02886439675771	9.83790217456628e-16	4.46223788037115e-14
TMEM110	786.290974559079	1.3857998287508	0.173109958240377	8.00531548177317	1.19160782245046e-15	5.38701120525625e-14
SLC16A5	358.269938023504	-1.81491683331717	0.226749966272716	-8.00404455687697	1.20397793248431e-15	5.42502951288489e-14
GPR174	47.4556244260571	8.34218030862188	1.04237854311048	8.00302381870664	1.21400445761245e-15	5.4522731345493e-14
UIMC1	634.504122688061	-1.59698993604848	0.2005741003054	-7.96209447589121	1.69151239517493e-15	7.57200548663601e-14
PXMP4	67.5769864756521	3.37711174384888	0.424498805249276	7.95552708768109	1.78370489372525e-15	7.9586936919376e-14
NCF1B	473.838908702694	-3.53292984580362	0.444571429552515	-7.94682161505454	1.9135765357026e-15	8.51044525521241e-14
MLC1	134.699441380255	3.06091957971091	0.385688663557164	7.93624461626741	2.08394813841059e-15	9.23816233008033e-14
ABCC3	978.537088836336	2.69145933150688	0.340856998840081	7.89615393160705	2.87641411859035e-15	1.26711273996414e-13
AP2A1	4118.52450676467	1.47320708531621	0.18657319643868	7.89613467227273	2.87685838902649e-15	1.26711273996414e-13
NFE2	191.751733537438	-2.4490952327715	0.310813851757082	-7.87962061190763	3.28376588692869e-15	1.44169952304966e-13
GPR137B	327.393426812966	2.04908124508128	0.260137095298221	7.87692828941684	3.35527347183146e-15	1.46838773217723e-13
MRPS35	765.226228721227	1.8567588080423	0.235824251951502	7.8734854141471	3.44895309119063e-15	1.50457832621431e-13
SEMA3F	65.6742551039942	-5.20124478855278	0.66133124118295	-7.86481034715538	3.69657052175361e-15	1.60748009545971e-13
FAM101B	1435.80822635575	-1.63829855252523	0.208435633352311	-7.85997349002257	3.84214766531542e-15	1.66549806074338e-13
STK32B	27.5091062491215	-4.94444613257161	0.629643402740199	-7.85277207869319	4.0694080915645e-15	1.75844643653787e-13
EPHX1	90.2804793815338	-2.96503562966507	0.378411893294486	-7.83547156473127	4.67086352007894e-15	2.00867681564604e-13
PVRL4	29.8944683555988	-5.03184205863615	0.642202848081706	-7.83528455793451	4.67782088035544e-15	2.00867681564604e-13
CCR2	29.9004620501231	-6.74395564899862	0.861752742782331	-7.82585922178151	5.04201303944908e-15	2.15829670669917e-13
PDE4D	692.728452306588	-2.19270269724768	0.280806111152538	-7.80860034793394	5.78265448419638e-15	2.46762620325614e-13
ATG101	268.147895397389	-2.12819553842424	0.272720787880678	-7.80356919236893	6.01803848512092e-15	2.56009599904305e-13
DSE	420.958636981847	-2.52973309733126	0.326009517364256	-7.75969093719662	8.51366009063588e-15	3.61052990469134e-13
BCKDK	480.254741070739	-1.50915134190319	0.194574887327876	-7.75614655430909	8.75488469180038e-15	3.70137069470005e-13
APLP2	13313.828219982	-1.37413237975386	0.177776155436603	-7.72956517356955	1.07914550552283e-14	4.54834927220051e-13
MAFF	297.058229739803	-2.5543597586207	0.330620433586417	-7.72595852867349	1.11014770363412e-14	4.66466357189577e-13
GLIPR2	1078.70703971511	-2.02357418912114	0.262768868584418	-7.70096625229042	1.35041154947419e-14	5.6568615916506e-13
FPR1	1309.38886504076	-3.13313832124312	0.407357608404283	-7.69137057121965	1.45567142968655e-14	6.07920342800196e-13
RUNX1	1498.32682121081	-1.96427784659138	0.255738249344192	-7.68081368989003	1.580812467602e-14	6.58175355052041e-13
UBALD2	2059.21271705751	-1.1839530750756	0.154613959947941	-7.65747850630199	1.89619069782194e-14	7.87091520568635e-13
PPP1R3B	273.449160361411	-2.1199822022934	0.277209583924009	-7.64757903491009	2.04798374265961e-14	8.4753115730971e-13
MEG3	1005.35030524641	11.5444644163438	1.51003670375718	7.64515484134895	2.08694038377834e-14	8.61051487258905e-13
FAM167A	78.5911186395403	3.37947351627452	0.442080679608853	7.64447231501867	2.09803943432312e-14	8.63031356497239e-13
LIN7A	72.5093520248681	-2.88990566840559	0.37909607497588	-7.62314848179175	2.47561835391889e-14	1.01530000634674e-12
CACNA2D3	31.4482371148338	-8.34167375666006	1.09461173367706	-7.62066904640096	2.52364225561012e-14	1.03190601842828e-12
IGFBP6	55.3070679446701	6.27262023164732	0.823506978014176	7.61696063192235	2.5971850359027e-14	1.05881668517248e-12
PPM1L	201.874518979491	1.88924521579907	0.248127920972859	7.6139968786734	2.65747218274994e-14	1.08017964270946e-12
RPS6KA2	154.955434589523	2.21800748463615	0.292207480096293	7.59052261052741	3.18617781225875e-14	1.29125040450652e-12
ARHGEF10L	483.595495517504	-2.10573349450182	0.27796535995982	-7.57552485966671	3.57678608611776e-14	1.44527480258528e-12
SPN	1306.783538831	2.22616352095774	0.294009157702135	7.57174891543036	3.68232672263502e-14	1.48354445431337e-12
NLRP12	195.893621018374	-1.99752786406674	0.264182540702248	-7.56116531681818	3.994741377169e-14	1.60469112564402e-12
PIEZO1	3403.15042085029	1.47450647342021	0.195204302260648	7.55365766196774	4.23201658195034e-14	1.69503400992853e-12
GPR20	44.9075656352518	8.81104674897163	1.16761068946034	7.54621966765657	4.48074045745721e-14	1.78942223866615e-12
FAAH	156.942095691272	-2.66728936505427	0.354607499630372	-7.52180754167505	5.40240712920456e-14	2.15122595511175e-12
PARP1	389.261096911641	1.42108271158615	0.188957650301456	7.52064131470202	5.4508201294277e-14	2.16421258356234e-12
F5	279.125157059206	-6.09115210604069	0.812161260490849	-7.4999293888499	6.38522205973294e-14	2.52788357728965e-12
NTSR1	39.2925398127467	-5.68561181636608	0.75982458459386	-7.48279528149928	7.27581756412439e-14	2.87216567704253e-12
FSCN1	62.968290100519	-3.00834614365218	0.402316160702081	-7.47756724065551	7.57110324300519e-14	2.98014287996222e-12
SERPINB1	2048.09987345903	-1.40939693711735	0.188594814251082	-7.47314788433673	7.82987678461516e-14	3.07317055001887e-12
SMAD6	99.7286150207142	-2.71326656477987	0.363579749078421	-7.46264491258736	8.48026640982379e-14	3.31893397947904e-12
MAP2K6	37.5152901864659	-3.00608453421842	0.403126338575775	-7.45692912261393	8.8562312694468e-14	3.45620102361488e-12
MPP7	332.323988762632	-2.94205320830563	0.394844726839158	-7.45116499809325	9.2519564476119e-14	3.60037782441443e-12
SLC6A8	26.2612851030134	-4.42625636406027	0.595147909842936	-7.4372375183648	1.02812596744799e-13	3.98959475980241e-12
LTBR	984.751298873791	-1.56842021385864	0.210908652057478	-7.43649062548274	1.03395300658598e-13	4.00087239667084e-12
TMEM70	308.553127836986	-2.50497782327392	0.336957673052271	-7.43410233274412	1.05280445343266e-13	4.06234236707621e-12
MAF	82.2901857269242	3.24650951328975	0.437404410980091	7.42221484693149	1.15177774664805e-13	4.43175605999579e-12
S100P	43.8691386628691	-3.40177383530827	0.458386173314846	-7.42119643511091	1.16067021136987e-13	4.45346234043262e-12
JAG1	411.139534403625	-2.42795096231347	0.327998541618574	-7.40232243208235	1.33823077833659e-13	5.12041486079736e-12
TMEM205	283.647495171796	-1.71449011892604	0.231731699657672	-7.39859985258294	1.37627884160023e-13	5.25132801455151e-12
RET	26.3539955906552	4.35391042356573	0.589015066247478	7.39184899174788	1.44800924590518e-13	5.50967518066921e-12
RAPH1	152.881725132073	2.09574247397327	0.283826923981689	7.38387480853818	1.53748022432453e-13	5.83390695645357e-12
RETN	62.1770197049905	-3.95475108674322	0.536856624155443	-7.36649397400032	1.75173858142037e-13	6.62854007963985e-12
C9orf89	1940.44988239046	-1.29349318668643	0.175681076676274	-7.36273485544454	1.80180036760872e-13	6.79919047810034e-12
PTMS	72.6490464335296	-3.15420172121328	0.429768163012027	-7.33930987141319	2.14698015974767e-13	8.07948742533615e-12
RHPN1	36.6249002698425	-4.40980454038794	0.601023455087087	-7.33715881312647	2.18175671157918e-13	8.18786395485251e-12
FCGR1A	56.8882151237251	-3.50769899230994	0.47910906883998	-7.32129533845557	2.45588660711218e-13	9.19145758038871e-12
FADS1	163.435446291563	-2.11187933995692	0.288486770350258	-7.32054138008769	2.46972539219031e-13	9.21806496518336e-12
MDM1	224.402636263425	1.76102951005712	0.240858927595159	7.31145624386859	2.64262582116266e-13	9.83660013540383e-12
IL6R	726.434130055804	-1.98607821368734	0.271676050887174	-7.31046482456472	2.66219835631208e-13	9.88259975196826e-12
CYP1B1	147.598024184662	-3.9380274764829	0.539504585826738	-7.29934013526179	2.89182429417125e-13	1.07060024815021e-11
IL1R2	23.097407108814	-5.1933633647654	0.711549183593656	-7.29867096261215	2.90624062499525e-13	1.07303730677048e-11
MS4A4A	65.2938749534795	2.81468012912831	0.385972528830675	7.29243642716112	3.04399216787794e-13	1.12087647084925e-11
SUSD3	22.0374075791197	-4.45613557653509	0.611622871414987	-7.28575693421314	3.19869230334331e-13	1.17468330217685e-11
GNG7	45.4729939412291	-4.36375267389381	0.599189853060218	-7.28275462544465	3.27071813719036e-13	1.19792238083512e-11
BASP1	618.042590124823	-2.2871170984566	0.314478916051904	-7.27271998762269	3.52320156386907e-13	1.28353231441166e-11
LOC100507639	101.395003504012	3.0317271102756	0.416851638970563	7.27291637322721	3.51808134280658e-13	1.28353231441166e-11
NME8	24.482573732515	-6.10594369294639	0.841467198570902	-7.25630625093452	3.97803856465608e-13	1.44538918457981e-11
CFAP46	25.6805458066044	5.57395592099637	0.768487514090978	7.253150921508	4.07185928675212e-13	1.47556424629446e-11
GNG2	2528.29008930502	1.42435672610836	0.196439447321403	7.25086913820273	4.14105636228226e-13	1.49668047626761e-11
SLC2A3	6767.88518889884	-5.75579327026387	0.794308098741513	-7.24629810445499	4.2831685574986e-13	1.54396955001621e-11
ARHGEF17	48.2712763551297	-4.45422559225937	0.616962188163962	-7.21960871786138	5.21373720577237e-13	1.87448221114619e-11
NLRP6	92.1129643738411	4.34558440839196	0.602824456186542	7.20870622250806	5.6485977272173e-13	2.02551025307389e-11
NECAB3	203.447861054435	2.00224408438957	0.277817622634481	7.2070449145837	5.71791477033231e-13	2.04501296407342e-11
NDUFB9	508.679828119791	-1.36307595354119	0.189320508251367	-7.19983252808192	6.02865594903238e-13	2.15053461431889e-11
VSIG4	30.7596426095969	-6.02740162898951	0.837820912840111	-7.19414082009167	6.28552982382088e-13	2.236342533161e-11
RRAS	534.653772892524	1.77712186090561	0.247232344052615	7.18806379365725	6.5716558021629e-13	2.33208655901625e-11
CECR6	78.3582365507029	-3.9971340671183	0.556695110210717	-7.18011348367211	6.96535780281049e-13	2.46541269206455e-11
PPARD	439.533390389888	-1.4482359221839	0.201736468378976	-7.17885037752961	7.03000286341712e-13	2.48188090781154e-11
AGAP3	744.130278354015	-1.32176422728433	0.184188654157226	-7.17614357590154	7.17052521743897e-13	2.52498340433108e-11
IGFBP7	180.297503907758	-1.8244623320714	0.254435751549823	-7.17062095620688	7.46583494795963e-13	2.62223095172182e-11
MMP14	58.4174760086459	-2.88817700416119	0.403800082898009	-7.15249235075238	8.52162816119652e-13	2.97778731000178e-11
TARS	282.07446383808	-1.73148082919118	0.242071870272473	-7.1527552013468	8.50532054794305e-13	2.97778731000178e-11
IL31RA	21.1434083509171	-5.68874265634457	0.796766122761946	-7.1397898251809	9.34737319581816e-13	3.25802335970273e-11
HN1	1305.0231628316	1.86236490022563	0.261010396631014	7.13521347909534	9.66370586256793e-13	3.35973205343796e-11
HBEGF	2628.12577911167	-3.08233318904384	0.43313858582157	-7.11627476734109	1.10883139672037e-12	3.84525885374065e-11
TGIF1	340.230916484272	-2.63321439331058	0.370351901245986	-7.1100334153857	1.16014862437369e-12	4.01305955976534e-11
SOD1	854.372261859137	2.02207784219125	0.285620120572402	7.07960572994253	1.44565167382111e-12	4.98804449068049e-11
SLC27A1	358.557245171807	-1.46942664020104	0.207667939592029	-7.07584735076482	1.48538300053919e-12	5.11225536215726e-11
ITGA7	76.7519788692964	3.84798135433863	0.544780737536733	7.06335795156335	1.6252633587956e-12	5.5796635310231e-11
FLOT1	1355.89072391759	-2.09531881208119	0.296679649554065	-7.06256332455103	1.63458782873317e-12	5.59764601949676e-11
PSTPIP1	886.735930883909	-2.15050616101156	0.304779200053895	-7.05594791452724	1.71428034132765e-12	5.85591324576214e-11
MBOAT7	1394.5721241736	-1.37135342155056	0.194704093238312	-7.04326960333627	1.87780385799989e-12	6.3985465788265e-11
CLEC5A	26.9187371803386	-6.61745830969467	0.940154974644488	-7.03868882063514	1.94057202061845e-12	6.59601874402766e-11
ADRB1	27.7290016369647	-4.15884596973476	0.591648817191356	-7.02924750103857	2.07650357981857e-12	7.04058070206802e-11
LRRC25	4642.59809067331	1.75952290235775	0.25069450033803	7.01859394595917	2.24112045677823e-12	7.57996741159216e-11
RHOU	636.218279035204	-2.18662399505685	0.311722875851306	-7.01464077374894	2.30540504585909e-12	7.77818677787631e-11
CLEC4A	263.931981690742	-1.58808323216209	0.226438803836427	-7.0132998640519	2.3276183594146e-12	7.83383692561702e-11
RYR1	97.0710674291284	2.36374159282034	0.337083927904716	7.01232362964662	2.34392243033016e-12	7.86937486535846e-11
TDRD9	31.1407499224364	-4.40896173068112	0.62938379788657	-7.00520373337561	2.46626687591685e-12	8.25988353699485e-11
AOAH	2154.48537647609	-1.53544015337729	0.219476674931421	-6.99591495933251	2.63533358162172e-12	8.80458521976935e-11
MICALCL	119.41341527518	-3.47306545558875	0.496791023495959	-6.99099881303913	2.72936071071017e-12	9.09654087963695e-11
MAPK13	70.5084291801107	-3.08375441364656	0.441338272954523	-6.9872807382022	2.80265084011255e-12	9.31813378831595e-11
PCNXL2	45.1049738932354	-3.32701123799232	0.476614745621525	-6.98050420923038	2.94122548749331e-12	9.75518322704199e-11
TCEAL4	93.2694748082205	-2.47199869693363	0.354614351766145	-6.97094938380787	3.1480923048335e-12	1.04160793216447e-10
XPNPEP2	29.9995729828878	4.67556031636664	0.671012454549055	6.96791882873289	3.21663712794868e-12	1.06172278020822e-10
DGKA	468.219117544849	-1.88182638727239	0.270438344584385	-6.95843035929099	3.44084754985884e-12	1.13299831100881e-10
ST14	268.774608955851	-3.61047728822593	0.519046566358659	-6.95597952521875	3.50120713295626e-12	1.15010876036535e-10
LIMD1	924.28250274595	1.75528444666284	0.252815793431733	6.9429382667773	3.84027269098711e-12	1.25546671410839e-10
NOL3	28.2578191070931	-4.21782816792076	0.607484356305553	-6.94310581686694	3.83571881219256e-12	1.25546671410839e-10
TBC1D8	2754.91672136717	1.42790478886265	0.205887640249942	6.93535943745441	4.05189602258041e-12	1.32149694565016e-10
ADHFE1	63.8443461651077	-3.76634269308044	0.543593216920932	-6.92860502273021	4.25010595019485e-12	1.38284919966197e-10
KIAA1804	45.0035574819358	-2.98523009291081	0.430924684417529	-6.92749847214225	4.28347167774284e-12	1.39040272610714e-10
AP1S2	998.878852175017	-1.44649612908366	0.208912004988533	-6.92394929225371	4.39223186340858e-12	1.42233550981018e-10
CCDC88C	2223.13086684525	1.72706786412355	0.250383011481673	6.89770385739598	5.28497731310537e-12	1.70739668006881e-10
ARHGEF18	1256.5673391011	1.36606025895561	0.198106925149782	6.8955704497598	5.36490778138284e-12	1.72508231899958e-10
LTBP3	97.5795488055664	-2.74635262066273	0.398260039811539	-6.89587793433237	5.35331487355702e-12	1.72508231899958e-10
MS4A7	1250.54461544228	2.18971774571377	0.317865023356347	6.88882885758387	5.62535648209233e-12	1.80459328083608e-10
TRIM7	46.7814552156104	-2.8326866592949	0.411253806974098	-6.88792811460421	5.6610802747014e-12	1.81181022436588e-10
ZBTB40	705.447707251993	1.26864458162083	0.18422627392288	6.88633903626529	5.72464663427433e-12	1.82788367357319e-10
C10orf128	24.3682608278358	-4.49483660841633	0.652771797191656	-6.88577023050619	5.74756961440371e-12	1.83093508321168e-10
NDRG2	21.0899390982951	-5.22128539482578	0.758853112277778	-6.88049546130679	5.96447463521385e-12	1.8956235163146e-10
FIBCD1	24.7530269265431	8.01666285781528	1.16550465597837	6.87827613274166	6.05811574558199e-12	1.92092753432829e-10
PARP8	817.649799006458	-2.90751305900284	0.423843672640954	-6.85987133153655	6.89225979520718e-12	2.18037354907039e-10
NCF2	4606.25289532272	-1.08184834194569	0.157835316137794	-6.85428564670034	7.16697472203663e-12	2.26205575443451e-10
AREG	147.022477664865	-3.77698377353698	0.551068860611361	-6.85392342682321	7.18515525961484e-12	2.26258061485527e-10
ZNF467	1211.15979185247	-1.50000215176886	0.219031721096026	-6.84833294585329	7.47155146795264e-12	2.34736954146824e-10
MXD3	256.981719682441	1.79627112004741	0.262424675814925	6.84490173978239	7.65283813454802e-12	2.39882326698029e-10
HAAO	77.0359082101726	-2.25279314326994	0.32929476000868	-6.84126629652583	7.84961818403265e-12	2.45488744029405e-10
IL1RN	318.250595521904	-3.27726247219367	0.479078078467637	-6.84076900925255	7.87691804382625e-12	2.45781374406223e-10
CCM2	573.364705788462	1.85352230800872	0.271002576898776	6.83950067641253	7.94696836179519e-12	2.47403574136069e-10
LOC102724814	402.250805055529	-1.65155228652898	0.241711579115623	-6.83273963362325	8.33080790777052e-12	2.58765094604627e-10
GRAP	24.5043532446426	-4.04989213092076	0.593135405623551	-6.82793859972529	8.61434378744672e-12	2.66966699548518e-10
PANX2	139.590101875577	-3.86212358826577	0.565942340436162	-6.82423510721834	8.83950153354601e-12	2.73326167057592e-10
FAM117B	552.2398698676	1.3848351420434	0.203226839000576	6.81423353752735	9.47676494203107e-12	2.92310187327266e-10
UBASH3B	343.568833256989	1.86361846821248	0.273500863234947	6.81393998603787	9.49613325745608e-12	2.92310187327266e-10
NREP	63.4187819741999	-3.16274988055223	0.464245973229355	-6.81265980306029	9.58105313181659e-12	2.94262927801847e-10
VIM	30457.7663550357	-1.32444293480729	0.194423102845704	-6.81216848935065	9.61384119542973e-12	2.94609388579411e-10
B3GNT5	289.389081759139	-3.45862947701287	0.508807633399778	-6.79751884597882	1.06436229606194e-11	3.25438275255725e-10
LAT2	721.33664863206	-2.47997849127721	0.365412838771684	-6.78678532372733	1.1465962357576e-11	3.49801230231797e-10
RABGAP1L	785.21555342317	1.99476355787066	0.294071403947184	6.78326260593813	1.17491786073077e-11	3.57644996806447e-10
P2RY10	18.4013585603718	7.71967327600845	1.13815487751389	6.78262109008468	1.18014871185236e-11	3.58440732925801e-10
HP	21.2103547827319	-7.76306367118021	1.14549162701026	-6.77705841590641	1.22647307694391e-11	3.71686464778268e-10
NFKBIZ	5674.59421400847	2.27025268203784	0.335619772918331	6.76435915052681	1.33900550271408e-11	4.04893981814071e-10
PHTF2	605.31230857696	2.02505480557695	0.299749228595851	6.75582991510316	1.42019946050746e-11	4.28499828414784e-10
HCST	654.501279079266	-1.56873986258332	0.232279191009716	-6.75368230689982	1.44139186727615e-11	4.33938149405467e-10
SYTL1	1111.56243852478	2.08090975251481	0.308158840395985	6.75271801334933	1.45100788940825e-11	4.3587513309461e-10
ASPH	118.354802186479	-1.96576825949884	0.292388984286383	-6.72312694781091	1.77865487844377e-11	5.33129420676647e-10
NCF1C	551.371938451378	-3.09704817616971	0.461438563483079	-6.71172377269955	1.92338544043263e-11	5.75251828887471e-10
P2RY1	178.12048473226	3.52407915330339	0.525403215816936	6.70738025046895	1.98149445262419e-11	5.91340109194905e-10
ST6GAL1	213.608889927924	2.20604024222457	0.329244786504557	6.70030424975015	2.07986040794157e-11	6.19346257999644e-10
FERMT3	3911.6685413977	-1.36540421796974	0.204554311624184	-6.67502047318524	2.47197653673124e-11	7.34514850328515e-10
CLIC1	3838.68644715322	-1.38906842722076	0.208340027664196	-6.6673142112646	2.60526940141854e-11	7.72445460186822e-10
ARAP2	1120.18077738874	1.54221715297946	0.23181437531272	6.65281068483779	2.87547970508602e-11	8.50719676031712e-10
SNAPC3	70.0948233963453	2.06802924682745	0.311158364224848	6.64622740249739	3.00700568659429e-11	8.87714739115702e-10
THBS3	135.836979911253	-2.06892922506221	0.31135383729925	-6.64494532332907	3.0332965553527e-11	8.93550456241318e-10
PGBD5	32.234723509812	3.94911520796259	0.594460737213469	6.64318929871473	3.06967176573773e-11	9.02325404443679e-10
SLC2A1	59.9832256368485	-3.47114597105691	0.522997073770319	-6.63702751916603	3.20071910426995e-11	9.38831911997638e-10
NFIL3	2222.03560450767	-1.33822875024392	0.201804814447101	-6.6313023993524	3.32737761025924e-11	9.73897831310492e-10
PLCD3	84.3843865308388	-2.35492560356868	0.3553609918035	-6.62685454477475	3.42915227882375e-11	1.00154643742703e-09
BLVRB	332.056228854722	-1.94735175592103	0.293989746878851	-6.62387643309036	3.49899291551396e-11	1.01760520077941e-09
MYO7B	220.214583997223	2.98592421069588	0.450776702800264	6.6239541487993	3.49715281550563e-11	1.01760520077941e-09
SERINC2	73.6342723557926	-3.41444835591698	0.515973219902024	-6.61749142051468	3.65345413515512e-11	1.06027573608803e-09
GLRX	503.976931247935	-1.8069478241648	0.273175116618949	-6.61461353628817	3.7252365561182e-11	1.07882220604032e-09
CSGALNACT1	53.9333098095345	-3.87875923489798	0.586835790177368	-6.60961601153475	3.85318161889167e-11	1.11352071340882e-09
TXN	269.496530472778	-1.62203239166566	0.245440550680801	-6.60865691168995	3.8782233537168e-11	1.11839796840448e-09
LILRB4	545.716440641118	-1.60753971804249	0.243445329491482	-6.60328839086946	4.02136160524257e-11	1.15723973253388e-09
TOM1	2263.85644946248	-1.61932923049983	0.245334160857238	-6.60050449086107	4.09760973894768e-11	1.17670981559969e-09
CXCL16	6244.06501401248	1.14172905982108	0.173235436577221	6.59062073198947	4.3799145764383e-11	1.25514790518937e-09
RIMKLB	39.1524654609576	-2.80472206042174	0.425749297414152	-6.58773150644431	4.46597304630724e-11	1.27713776176026e-09
ZCCHC24	248.307717352539	-1.63795269839783	0.248660537597629	-6.58710350352532	4.48489646444566e-11	1.27987732854118e-09
SKI	896.226208811158	-1.64167131008481	0.249365346475014	-6.58339794719353	4.59816243280313e-11	1.30947253647687e-09
ITM2C	46.8812299874576	-2.62187209695305	0.39892746907956	-6.57230273714283	4.95430011095757e-11	1.40796686555802e-09
NRXN2	23.2471048824008	5.24674166247285	0.799489018366379	6.56261880018525	5.28708867510383e-11	1.49943148388348e-09
SH3BP2	7916.91547793579	1.13013730224015	0.172260123893613	6.56064373283581	5.35759846512379e-11	1.51628892097656e-09
STEAP3	79.3214864145383	-2.68097445377583	0.408710805580814	-6.55958789728089	5.39566818902477e-11	1.52391469800539e-09
THBD	1004.87269481791	-4.37373461480089	0.666878632213206	-6.55851665285112	5.43456391207095e-11	1.53174190262444e-09
LOC100507195	26.1384074446597	4.0178759493009	0.612697468810236	6.55768328389377	5.46501219124702e-11	1.53716092393638e-09
TBC1D1	2178.48053969278	1.28656213990223	0.196277721992054	6.55480472691808	5.57147338648094e-11	1.56389431245934e-09
TMEM170B	1900.33308681086	-1.71746613192416	0.262113349157434	-6.55237948561174	5.66274147750479e-11	1.58626242860656e-09
ANG	17.5956172859924	-6.83737909902942	1.04400654975264	-6.54917260878239	5.78567290904681e-11	1.6173907654719e-09
MGLL	721.032748886862	2.85478875542631	0.435972735610749	6.54809010344896	5.82775568370814e-11	1.62583701334896e-09
DNAJC10	463.607679671051	-1.5333958143894	0.23433016092529	-6.54374071325067	5.99987863257633e-11	1.67045401441119e-09
ZBTB7C	16.902164398265	7.5753816770983	1.15792066368095	6.54222859536569	6.0608763107881e-11	1.68401386825914e-09
RCAN3	130.169291223988	-1.91818555444163	0.293578745818463	-6.53380253769378	6.41204734986492e-11	1.77798025502934e-09
MLKL	569.008592516444	-1.5340282020714	0.235401152953516	-6.51665543190571	7.18923104454984e-11	1.98945629996452e-09
TRG-AS1	19.36012554827	-4.75846738459658	0.731028652239005	-6.50927616861839	7.55137822080856e-11	2.08545925138378e-09
RAB37	946.118002060427	1.92375930174198	0.295667460257323	6.50649652169268	7.69236830413059e-11	2.1201219523135e-09
GPR27	33.2851691154039	-3.95701716270106	0.609317274457445	-6.49418181394005	8.34858757432673e-11	2.29636450990216e-09
STEAP4	23.3092875861931	-5.78302021652857	0.891793182819151	-6.48471005154714	8.8902587251199e-11	2.44045619271929e-09
IVD	242.55467447966	2.00888976103225	0.310186968627187	6.47638348549301	9.39470988430136e-11	2.5737747199032e-09
IFITM2	4062.09763962091	1.48153570998178	0.228795838720792	6.47536125772704	9.45853643735981e-11	2.5860884654482e-09
NAALAD2	21.2502089359948	7.96868409551223	1.23227425737743	6.46664818956088	1.00200561496662e-10	2.73415795095873e-09
UTRN	2779.40558560846	1.70686522686637	0.264425879485798	6.45498553388773	1.08229240670027e-10	2.94736409283903e-09
SESN1	679.543638389967	2.19334103988266	0.340322457215362	6.44489070109962	1.15683754283775e-10	3.14411917892689e-09
CSF1R	5810.2860625495	2.48954442038043	0.386387339766674	6.44313144908883	1.17033247419852e-10	3.17449786763787e-09
PRR11	151.290035087822	1.83370924007694	0.284633861665906	6.44234396197486	1.17642289868331e-10	3.18471163362924e-09
CKS1B	35.448733646836	2.83902450789937	0.440704703846103	6.44201090463236	1.1790080760497e-10	3.18541471907865e-09
PLEKHA2	1577.85964961728	1.0548076171618	0.16378674813571	6.44012796620034	1.19372813877975e-10	3.2188362293317e-09
GSTA4	28.1728515283986	6.45506883806909	1.00254962078879	6.43865271525444	1.20538642714608e-10	3.2438866952941e-09
SLC36A4	179.637650715959	-1.656957194293	0.257633606267796	-6.43144820389107	1.26393853964866e-10	3.39479021884457e-09
ASB2	55.3054580164254	2.35379723748597	0.366088395902496	6.42958712658263	1.2795100377344e-10	3.42988815986023e-09
HNMT	197.089889546192	-1.78270443558348	0.277462216753969	-6.42503493426724	1.31839236307541e-10	3.52721456824354e-09
CEP164	658.494029559528	1.13718776793686	0.177328694824593	6.41288071883528	1.42795246670942e-10	3.81288360409076e-09
CD9	46.8920820743134	-4.24270247846882	0.662523275641855	-6.40385422588886	1.51502771612201e-10	4.03751938821776e-09
KIF13A	799.714459381653	-1.74498578032568	0.272565661199505	-6.40207490791891	1.53279426404648e-10	4.07693511240945e-09
OPLAH	105.447301313969	-2.14425683195303	0.335035746147058	-6.40008374214448	1.55291756110878e-10	4.12245440931552e-09
CTSD	11035.683070159	-1.1193251715477	0.174982744856346	-6.39677456463851	1.5869335153277e-10	4.20460643964387e-09
ICAM4	213.255845675807	3.41090707613956	0.533844752263267	6.38932397795204	1.66620710916066e-10	4.40612065275729e-09
SH2D1B	86.5080528451571	9.92294495924801	1.55400894032925	6.38538473089197	1.70967085182513e-10	4.51234514996159e-09
GAB1	163.14799790985	1.85720113895321	0.290866214588734	6.38506999370542	1.71319091237282e-10	4.51294021493902e-09
PLD1	43.8933835160524	-2.90810951148991	0.455720977009844	-6.38133783213382	1.75547556182416e-10	4.61545187060793e-09
RIN2	225.283543253418	-1.69279940150255	0.265501560316818	-6.37585481412073	1.81945229318686e-10	4.77449377625931e-09
PARP15	44.517861525212	2.71845960060407	0.426786492552569	6.36960083798627	1.89520783500285e-10	4.9637776145065e-09
PID1	512.395976650848	-2.49003850132713	0.391515520745524	-6.35999946205349	2.01754455907076e-10	5.27410789506703e-09
GALNT10	925.431018487307	1.52837499327152	0.240385171430265	6.35802526494401	2.04363864382596e-10	5.33214517011963e-09
C9orf47	34.4124756299947	-5.6757775062813	0.892920068598575	-6.35642282650154	2.06506113814104e-10	5.37779609700684e-09
TPM4	1499.26143995863	-1.98485533817726	0.312347434147448	-6.35463948533761	2.08916001711043e-10	5.43023034428437e-09
CACNB3	24.703477181712	-3.32524472376105	0.523814300180208	-6.34813658698714	2.17938549774834e-10	5.65401942199938e-09
CSF2RA	281.225481306549	-1.96755076910202	0.310040555728712	-6.3461077357365	2.20830615709706e-10	5.71821885442636e-09
TALDO1	2362.74395853236	-1.36476595656176	0.215159700929279	-6.34303705883261	2.25279211444073e-10	5.82240497803945e-09
TNFRSF8	125.208027829987	2.36665975835766	0.373256645848456	6.34056964472251	2.28917161093621e-10	5.90528676583884e-09
GGTA1P	96.6437165750082	-3.74636718576307	0.590982594343294	-6.33921746870747	2.30935081486771e-10	5.94614425978532e-09
ADAMTS2	26.8085694872301	-4.11673827823028	0.649567529071279	-6.33766020311421	2.33280599932252e-10	5.99526765079173e-09
COMT	439.965942832154	-1.64208800944893	0.259113753082483	-6.33732478463315	2.33788837027863e-10	5.9970776958945e-09
FLT3	74.7550856841474	-3.42461548768026	0.541024547586296	-6.32987080338351	2.45366559936824e-10	6.28230119255068e-09
SH3GL1	1126.8698686733	-1.55496830699543	0.246315462379642	-6.31291390306138	2.73829856273061e-10	6.99798763288878e-09
ICOSLG	900.017915880644	-1.69411145796104	0.268557983536414	-6.30817760713238	2.8234011451995e-10	7.20203889887203e-09
LRG1	76.9320985732965	-3.18363264541991	0.504723170309597	-6.30768078958426	2.83247631566267e-10	7.21175847062216e-09
ARHGAP26	1174.39806710391	-1.71842000378892	0.272637111880641	-6.30295704035052	2.92019852546627e-10	7.42131343262282e-09
LINC01272	1499.37502249598	2.58399283795325	0.410001852801738	6.3023930752888	2.93084725584242e-10	7.43458253898695e-09
ADRBK2	1944.52642935036	0.958893474035659	0.152281460403179	6.29684973795824	3.03755469752917e-10	7.69102111769954e-09
ADAM28	39.8306644390536	-3.8856022905712	0.617500154737063	-6.29247176824712	3.12450167720651e-10	7.89657268899903e-09
EIF4G3	409.22894802089	-1.92597145500499	0.306732337220031	-6.27899709714471	3.40763954077013e-10	8.596288476882e-09
TMEM173	591.503142910659	-1.4825709894128	0.236335341475468	-6.27316667984123	3.5377782131128e-10	8.90817756676823e-09
GAS6	46.2426256199838	-3.87409824562295	0.618040372394221	-6.26835789159713	3.6487539740416e-10	9.17075815347191e-09
C10orf105	92.4750503488545	2.45025072776858	0.391052070070596	6.26579147714584	3.70936442289662e-10	9.30602085436591e-09
SLC35D2	219.22704358143	-1.40723618415354	0.224915590372333	-6.25673027745191	3.93132458378252e-10	9.84484170907733e-09
DGKD	1507.08508286759	-1.27151670778694	0.203356031095129	-6.25266288361093	4.03512538173086e-10	1.00863407808302e-08
HDAC6	885.937264311389	1.01442946315016	0.162295425069907	6.25051176096431	4.09109923986733e-10	1.01890686159459e-08
HLCS	110.314050055276	2.17237751177926	0.347546469696986	6.25061020954487	4.08852106331706e-10	1.01890686159459e-08
MGST2	71.7023437112234	-2.28366309124003	0.366012149854224	-6.23930952059808	4.39506576801238e-10	1.09262451706413e-08
OAS1	343.970881772692	2.05017450037121	0.32862590718337	6.23862713059696	4.41427792958547e-10	1.095412664483e-08
APP	1352.23081775152	-1.5343272248015	0.246385899673553	-6.22733373474048	4.74439795145526e-10	1.17520367340026e-08
RASA3	1910.28751458986	1.08753373050216	0.174984561928507	6.21502673445265	5.13159122355583e-10	1.26833909499274e-08
SVIL	1209.01592691405	1.60582676448986	0.258387401383301	6.21480287310032	5.13891223332582e-10	1.26833909499274e-08
TNFRSF10D	248.733234241041	-1.85369472076783	0.298291698729322	-6.21436911809578	5.15312648235079e-10	1.26955983013024e-08
SPRED1	80.1101114528561	2.32281826546213	0.373915029423413	6.21215539007345	5.22627057145532e-10	1.28526847913456e-08
PRC1	71.0984052539141	-2.1891179229363	0.352710223022729	-6.20656215795374	5.41562066646987e-10	1.32944752489792e-08
SLC38A2	1042.3547902221	-1.5670949884489	0.252753962777892	-6.20008078696667	5.64341851259884e-10	1.38288992460785e-08
DCUN1D3	67.9051158368472	-2.06247894893295	0.332671232939993	-6.19975142036094	5.65524091280894e-10	1.38331232185102e-08
ATN1	240.998406174261	-1.91077695582308	0.309133049225069	-6.18108274289336	6.36634354658523e-10	1.5530853656102e-08
GRAMD4	226.185802775134	-1.79116232612535	0.289787871903632	-6.18094302690829	6.37198113208449e-10	1.5530853656102e-08
PITPNM1	4893.42382743541	1.00323730037277	0.16255040044824	6.17185376108764	6.74939146940162e-10	1.64215211985548e-08
NFATC1	500.68869645801	1.18728221062902	0.192463048474955	6.16888394960407	6.87736785676121e-10	1.67032242733892e-08
TPD52L2	1914.76805641003	-1.21445305681491	0.196889506930274	-6.16819593765852	6.90735200084816e-10	1.67463553464811e-08
LZTS2	190.156083275349	-2.58159556064021	0.418559884751187	-6.16780454766906	6.9244659781617e-10	1.67581863902578e-08
C11orf95	314.861892717687	1.51458822047302	0.245700107389124	6.16437752741521	7.07609387990634e-10	1.70949442622499e-08
BLMH	108.284338001111	-2.34092083422838	0.379918131676362	-6.16164546793077	7.19928924551596e-10	1.73619479023024e-08
CPM	141.847796589286	-2.09709598192516	0.340728991982127	-6.15473303203726	7.52040695765281e-10	1.81044876108837e-08
CDK2	71.3548564621929	-2.14902486853582	0.349470406594494	-6.14937582119629	7.77884611039201e-10	1.86937954421315e-08
PDZD4	15.8052924688818	6.81827801674434	1.10958875148612	6.14486944610093	8.00293111163911e-10	1.91986252832281e-08
EIF4E3	921.227100915427	-1.69805108105908	0.276811915517352	-6.13431353879939	8.55276913179373e-10	2.04817887355438e-08
PITPNM2	102.720267982806	1.88906870906218	0.308259536048143	6.12817605995211	8.88921916913426e-10	2.12503532598257e-08
TAF6	452.4703881554	1.42650154314539	0.232829461554483	6.12680858178931	8.96592284559104e-10	2.13963782471962e-08
BIRC3	587.263518170904	2.02968271738281	0.331870265296332	6.11589205067973	9.60183095628162e-10	2.28740661633297e-08
ICA1	20.0753107407724	-4.2043871428894	0.687530193251231	-6.11520364365013	9.64337368716671e-10	2.29331480497933e-08
FLJ23867	203.021556783997	-1.91772300448916	0.313801962637284	-6.11125242293596	9.88522649676081e-10	2.34675619675268e-08
LRRC4	359.905704736592	1.68179847840679	0.275211910681953	6.11092185014603	9.90572677267883e-10	2.34755441751132e-08
ARSB	291.870534999686	-1.32148677098142	0.216397431265072	-6.10675812210863	1.01675144175824e-09	2.40543372179695e-08
ITPKB	1409.46667254091	1.47900846520922	0.242297415686876	6.10410334347339	1.03379383901163e-09	2.44153586323816e-08
BIN1	189.035196198727	-2.25077940172969	0.36876531009728	-6.10355513412022	1.03734761684641e-09	2.44571216102618e-08
PALM	24.1879940898189	7.36098409980505	1.20690877876647	6.09903932203426	1.06707820341962e-09	2.51148406021339e-08
TSPAN2	14.7249017911702	-6.62025211553806	1.08632897686527	-6.09415035088316	1.10020220317122e-09	2.58500339263112e-08
AGPAT9	161.724016372773	-2.47451028548204	0.406084178383832	-6.09358949991674	1.10406561064113e-09	2.58963882441133e-08
OSBPL7	171.846227495816	-1.66134090126088	0.272777585051937	-6.09045974560029	1.12586891925363e-09	2.63626537708311e-08
LYPD2	292.066445863461	10.8492513801294	1.78827041503544	6.06689642064809	1.30405597537082e-09	3.04828647621663e-08
TM6SF1	53.7129284906443	-2.27764952036424	0.376204136819728	-6.05429153336412	1.41036986648455e-09	3.29118337838251e-08
PKN1	7669.63883468906	1.56527496802162	0.258613074363507	6.05257476588933	1.42548800970736e-09	3.32080523077745e-08
MCM7	708.868475843572	1.16344114063986	0.192406578518405	6.04678462451098	1.47765076360543e-09	3.43647880473127e-08
PSMD12	472.32085719622	-1.31345202525687	0.217301246676843	-6.04438329435888	1.49982571051642e-09	3.48213772587353e-08
SERINC5	200.57094158302	-1.7818703179231	0.294864301007598	-6.043018133542	1.51257646339771e-09	3.50579905171267e-08
SLC16A6	245.041816145357	-2.13396370485624	0.353349731644602	-6.03923963639112	1.54842141899428e-09	3.58281699280129e-08
SNX9	1854.60369793851	1.60270471608339	0.265721541348965	6.03151971777328	1.6242490196672e-09	3.75193306431725e-08
SH3PXD2B	28.4160921510284	-4.55619358041371	0.755609055595662	-6.02982924393616	1.64133007912078e-09	3.78500663700278e-08
SLC43A1	19.2079530371421	-4.1068239799576	0.681721545051448	-6.02419567016569	1.69952660333381e-09	3.91262443907001e-08
GUCY1B3	30.24408273532	3.96854039165539	0.659114031473266	6.02102246675711	1.73318696399173e-09	3.9834219853622e-08
RPIA	321.332815617631	1.33014568933685	0.220977887676667	6.01936104703427	1.75106900000667e-09	4.0177794241359e-08
SLC29A1	454.953154715707	1.18023431224454	0.196592600453663	6.003452365557	1.93165455451984e-09	4.42471640264428e-08
RFTN1	728.621957643633	1.63368695862448	0.272455458667175	5.99616159873	2.02035978127266e-09	4.62018168345125e-08
CACNA2D4	230.225051754984	-1.91477096206911	0.319688527348228	-5.98948913791767	2.10501189114112e-09	4.78977622671944e-08
NRGN	1223.65041012733	-1.50292241988505	0.250926427210321	-5.98949435734538	2.10494434191906e-09	4.78977622671944e-08
TET3	1218.69493311521	-1.43363209156281	0.239349494187291	-5.98970178078167	2.10226160089173e-09	4.78977622671944e-08
FAM20C	344.453232064458	-1.79230876902598	0.299610923055243	-5.98212091451522	2.20250668547431e-09	5.00330623177895e-08
OSBPL1A	73.7943162345652	-2.64115687714188	0.441737659871807	-5.97901677187394	2.24488446487152e-09	5.09113036420696e-08
ENTPD6	434.238074312872	-1.27152529749112	0.212785047805797	-5.97563273642987	2.29198829715039e-09	5.18936457758117e-08
CLTCL1	25.6663545369535	-3.12339523638847	0.523180939588614	-5.97000960861542	2.37239615028314e-09	5.36255486247169e-08
RHOF	2018.0857015796	1.39155089735614	0.233319035744272	5.96415501597284	2.4590320838558e-09	5.54922923964691e-08
NIPAL4	21.9376525618017	-6.63257647907263	1.11241058167191	-5.96234572769357	2.48642365248315e-09	5.60181434074247e-08
WIPI1	343.256724487767	-1.2001237764183	0.201315426061809	-5.96140991227283	2.500707725658e-09	5.62474456914011e-08
ARHGAP10	29.3448903065111	-3.35146796880781	0.562300382184721	-5.96028043905335	2.5180542136083e-09	5.65447649475515e-08
STIM1	1098.19187284446	0.964184807867552	0.161871534954799	5.95648152800176	2.57726227584519e-09	5.77796049992265e-08
STK32C	182.447978409534	1.69850110121171	0.285643466821788	5.94622772265749	2.74392350989462e-09	6.14154644420532e-08
TUBB6	253.930947437153	-2.54740945820108	0.429488247167896	-5.93126697878007	3.00605957411184e-09	6.71729266658794e-08
SLC25A22	180.007392925443	1.4731019209431	0.248726714378962	5.92257218779752	3.16944601868183e-09	7.07085856089636e-08
HTRA1	13.2747723684396	-7.13062744193937	1.20403976222339	-5.92225245848351	3.17561608898333e-09	7.07310393282823e-08
ADAMTSL5	12.0337218565794	6.98305783417592	1.17955048574865	5.92010085074385	3.21744258084069e-09	7.1546312455123e-08
NSMF	1689.32362537707	1.17004361236836	0.198138270803667	5.90518736043554	3.52246192612003e-09	7.82020801685447e-08
MPO	63.0878061149167	-2.07943811706193	0.35264096423123	-5.89675712121303	3.70714903500999e-09	8.21691383196875e-08
FAM117A	190.25600369868	-1.75705555936441	0.298405148403709	-5.88815430552594	3.90532410956527e-09	8.64218572743539e-08
HEBP2	647.49179319206	-1.38239102845606	0.234932280714118	-5.88421065106099	3.99958176302282e-09	8.83649532094944e-08
VEGFA	3985.14291740654	-6.58213999760116	1.11989247042016	-5.87747500001646	4.1657160255728e-09	9.18872433466929e-08
UBTD1	198.025614319161	-1.53281063423083	0.260816314018916	-5.87697376215379	4.17834403235563e-09	9.20176150405263e-08
RPA1	379.691228300417	1.21064708004389	0.206501348229391	5.86265944713858	4.55511846438711e-09	1.00154113523555e-07
CENPU	64.4155794540274	2.10274685230065	0.358828114365338	5.86003930048734	4.62757639127113e-09	1.01584200973769e-07
STAT1	863.454179820441	-0.99021594230418	0.169089960871808	-5.85614862762248	4.73724302567779e-09	1.03825207945175e-07
MPST	231.263928100459	-2.03742843860237	0.34795042174383	-5.85551363436019	4.7553800435414e-09	1.04056223380879e-07
SRGN	10451.503040046	-1.34739606855869	0.230309095479698	-5.85038148733239	4.90446815788920e-09	1.07147376119244e-07
CISH	142.0113272182	-1.65611195853709	0.283097375096852	-5.84997285111001	4.91653254995156e-09	1.07239909027447e-07
HOXA1	55.8513498919869	1.94481743604915	0.33249169867725	5.84922102953611	4.93880447307808e-09	1.07554441450276e-07
FCGR1B	36.426586415692	-3.16517470214801	0.542757332432544	-5.83165719376329	5.48795771412002e-09	1.19323880584152e-07
VSIG10	12.6572080221476	-6.31284177274579	1.08266933050637	-5.83081241415903	5.51581644147198e-09	1.19739546141495e-07
LINC01089	343.609064811724	1.36603898269575	0.234324825240697	5.82968100495782	5.55334310971247e-09	1.20363439741838e-07
PTPN18	4185.87583036864	1.07363052210067	0.184239765249028	5.82735502647594	5.63127315664106e-09	1.21859683569778e-07
SNHG16	625.939100363645	-1.21481666319287	0.208487631548587	-5.82680446878102	5.64987428389938e-09	1.22069365837309e-07
HAUS8	197.28930649893	1.32994624284718	0.228471062175901	5.82107086202125	5.84717704223881e-09	1.26133277361555e-07
CD209	14.6447784874455	-4.38094372401537	0.752783053326926	-5.81966305518406	5.89663754819693e-09	1.27000221910694e-07
FBLN1	15.6892128673864	7.23295837240078	1.2430801773646	5.81857751744949	5.93505343591299e-09	1.27626941860496e-07
SYTL3	158.396868475869	-1.70749342051121	0.293717712692508	-5.81338253269995	6.12229381838594e-09	1.314469917308e-07
LAMC1	27.2139738592275	-4.43200504297386	0.763592189450956	-5.80415188133419	6.46926166166715e-09	1.386791020994e-07
XYLT1	1507.54756105426	1.92675824905923	0.333483061147359	5.77767950920853	7.57378990990806e-09	1.62102772165501e-07
GAS2L1	192.849280554935	-1.88441359559492	0.326696853193076	-5.76808003253474	8.01797296284594e-09	1.7134195576453e-07
CYFIP1	547.754486039824	-1.12204986828399	0.19454050162228	-5.76769289133718	8.0364079763828e-09	1.714684057017e-07
TMEM158	26.8139179077329	-3.61806377094069	0.628337875773706	-5.75815005021871	8.50407474833622e-09	1.81164565945116e-07
NCOA3	1827.0682323844	1.22943896147521	0.213684136184243	5.75353408741191	8.73968159688628e-09	1.8589465607787e-07
RASA1	123.171464550749	1.85071601426013	0.321752973765181	5.75197796185965	8.82053000485285e-09	1.87323441870503e-07
RPLP1	8031.59692263586	-1.0777109810872	0.187394116900105	-5.75103956791612	8.86963514365992e-09	1.88074709284603e-07
LOC283070	299.109878490434	1.26451853435375	0.220043735593024	5.74666909260487	9.10186060276815e-09	1.9270059742924e-07
YBX3	1239.0488586196	-1.47281078961039	0.256331771444593	-5.74572079500784	9.153023295704e-09	1.93484742445298e-07
AGTPBP1	1631.01589510433	-1.05525045281263	0.183694048556559	-5.74460882703951	9.21337252460374e-09	1.94460364933778e-07
RAC1	1622.07047224423	-0.914002488853336	0.159354562168445	-5.73565310221362	9.71372984257113e-09	2.04705648282368e-07
GNGT2	120.913064784886	2.08447905499784	0.36406474431836	5.72557240855775	1.03085565381997e-08	2.1690723112175e-07
MVB12B	303.511006611389	-1.68063985537884	0.293576037994208	-5.72471740834649	1.03606052360712e-08	2.17668052950465e-07
SAT2	1115.99098194909	-1.37900644821025	0.240981177938108	-5.72246538094534	1.04989242685965e-08	2.20236239864066e-07
IMPDH1	2723.23739560496	1.00120999751912	0.175221335736673	5.71397309186004	1.10368458020471e-08	2.31166229046546e-07
CEBPD	4157.53010226272	-1.64666137190013	0.288380685362887	-5.71002655683422	1.12958545915867e-08	2.3622994839016e-07
BCL2	20.4634021174344	-4.0328708930488	0.706439133880793	-5.70873087238867	1.13821704314977e-08	2.37672211235755e-07
MCFD2	498.985784196874	-1.22046405107221	0.213857484744589	-5.70690360699705	1.15049892911891e-08	2.39871146591642e-07
ALS2CL	50.2606819978543	-2.85619362984961	0.500866493660835	-5.70250489102132	1.18059522825249e-08	2.45771936726483e-07
TSPAN14	7011.73939922618	1.6612295715532	0.291343705610952	5.70195799517816	1.18439017796334e-08	2.46187809677418e-07
RAB27A	312.569747093384	-1.37328061952174	0.240972164123954	-5.69891806596937	1.20570150840155e-08	2.5023786760734e-07
EAF1	2760.52448519699	-1.67439774482434	0.29397931859098	-5.6956310833347	1.2291640406295e-08	2.54721467905339e-07
LTB4R	618.827352329501	-1.56248483734406	0.274457929424862	-5.6929848615353	1.24837459441493e-08	2.58311709883621e-07
RBM47	570.124695139013	-1.103936537589	0.194169869824629	-5.68541627280306	1.30494405825352e-08	2.69609709049121e-07
DRAP1	1172.41743619204	1.159182541126	0.20412716433461	5.67872749765849	1.35700463758906e-08	2.79943516953238e-07
C1orf127	12.6576971159244	-4.75900813077853	0.838395850376409	-5.67632596063293	1.37618430975352e-08	2.83473273308326e-07
ZNF331	567.54035735013	-2.70697844996335	0.47788552830481	-5.66449136797621	1.47461284957461e-08	3.03291994196292e-07
ACSF2	204.768670814665	1.49487812369261	0.263940314565995	5.66369759068705	1.4814539918881e-08	3.04242230597948e-07
ELMO2	1242.35236012999	1.16356053002809	0.205644612751972	5.65811335612987	1.53046043148299e-08	3.13836032791228e-07
TMEM150B	79.3923506710929	-2.0706198450957	0.366158260045291	-5.65498602937316	1.5585894963192e-08	3.19126441264281e-07
WASF2	5236.31635852837	1.42091889247983	0.251681826267539	5.64569525560175	1.64515035803922e-08	3.36347307528674e-07
TLE3	7618.00979793098	-1.67658226481939	0.297253367292131	-5.64024650113282	1.6980689336391e-08	3.46649005260632e-07
PLAUR	5165.02288528944	-2.4824832068949	0.44033387680833	-5.63772931778193	1.72307068206086e-08	3.50707610741004e-07
SLC22A16	10.9929635062376	-6.86293257874553	1.21728819041788	-5.63788643705611	1.72149970063235e-08	3.50707610741004e-07
GPCPD1	1902.03537986093	-1.58355243706484	0.280913894053588	-5.63714529820572	1.72892230677822e-08	3.51376524603086e-07
LRRC75A	61.9987253012994	2.32278014079409	0.412385388381752	5.63254714215008	1.77567285045418e-08	3.60343210452168e-07
SDK2	24.541439206208	4.44378025816259	0.789182113779779	5.63086793348516	1.79304990712557e-08	3.63331325855118e-07
CASP5	28.4024900736923	2.96359579763936	0.526443599315761	5.62946496356163	1.80769486572915e-08	3.65757817884164e-07
PIK3IP1	1174.05821576397	1.56982610958814	0.279129853731222	5.6239993272083	1.86586376252575e-08	3.76970528304982e-07
PYGL	932.628319858932	-1.25064967442556	0.222501330928694	-5.62086379081643	1.90005036650424e-08	3.83312075410531e-07
MILR1	58.0672508489553	-2.21861721138865	0.394839560259503	-5.61903475409227	1.92027230723932e-08	3.8682191271418e-07
CAMK1D	278.174077111852	1.50092901423302	0.267431962098496	5.61237707884828	1.99565967144986e-08	4.01417711887228e-07
SCYL1	1073.97175440138	-0.984266792030266	0.175394193134662	-5.61174104136148	2.003010320992e-08	4.02305504060828e-07
ELL2	629.875262077137	-1.275438131744	0.227692077535385	-5.6015920516417	2.12391945308965e-08	4.25965573476165e-07
RELL2	193.157506314723	1.62590372794199	0.290480491375827	5.59729061404807	2.17727566792841e-08	4.36028100866717e-07
ARRB1	2659.34210266211	1.05935804281861	0.189321947576999	5.59553742382539	2.19939397083061e-08	4.39814578283762e-07
ALOX15B	10.3243071120805	-6.71855342938758	1.20078275458747	-5.59514483674921	2.20437666871194e-08	4.40168390787407e-07
PTPRE	4906.58584596674	-1.75661331292623	0.314230893765263	-5.59019926996247	2.26809176189246e-08	4.52231746061177e-07
ISL2	23.8368105143744	3.13456653780795	0.560757773970717	5.58987620557115	2.27231551859671e-08	4.52415377525258e-07
SPRED2	63.1647446317673	-1.82454180996336	0.326947627407771	-5.58053234528531	2.39783554329612e-08	4.76713371147609e-07
FMO5	93.8931373097662	-1.78901311545246	0.320626574299162	-5.57974060435557	2.40877534411419e-08	4.78194270488061e-07
MSR1	272.065003335661	1.8859752942413	0.338036140456929	5.57921200878698	2.41610611115276e-08	4.78955448778154e-07
TEP1	787.080562864311	1.27515786141537	0.228566429495738	5.57893766039315	2.41991941136209e-08	4.79018151688409e-07
MMP25-AS1	24.5524033767913	-3.75384137691857	0.673618725988395	-5.57264997556383	2.50893340042288e-08	4.95921640966703e-07
THOC6	341.25707009879	-2.20422947469914	0.395951864694404	-5.56691272662744	2.59292176172366e-08	5.1178447106759e-07
ZC3H12A	879.49378317333	-1.70073492928726	0.305838272740047	-5.5608963327256	2.68392597678427e-08	5.28984432086201e-07
SH2D3C	1160.14016300894	1.29732667566909	0.233361772065813	5.55929389884483	2.70868245974535e-08	5.33096728930917e-07
PLCD1	173.933336780932	1.44579481760195	0.260325212384988	5.55380250862448	2.7952127396519e-08	5.49337505132736e-07
FLT3LG	199.220638174594	1.61072118176564	0.290273517003728	5.54897738654179	2.8734533775085e-08	5.63904933597584e-07
PABPC4	5693.13762489136	1.29087305569488	0.232650075282719	5.54856066187039	2.88030949438976e-08	5.64441766153805e-07
MBOAT2	41.668712288103	-2.04380595953315	0.368745223863101	-5.54259642503717	2.9801919355777e-08	5.83180987622048e-07
VPS29	646.454186038241	0.98230101478274	0.177266736715682	5.54137247056254	3.00110099281319e-08	5.86434827383098e-07
SMPDL3A	502.581615966939	1.21602609510534	0.219603069631709	5.53738204636535	3.07026332770143e-08	5.9909497240533e-07
CASP3	320.294999328424	1.74012207193961	0.314609651643131	5.53105113861373	3.18317500016888e-08	6.20243686377144e-07
ST3GAL6	49.2824191464009	-2.22369812434366	0.402307770053906	-5.52735564626479	3.25093519556317e-08	6.32547021432163e-07
MAFG	1234.27960774328	-1.33075109457525	0.240915748004442	-5.52371982984987	3.3189656656231e-08	6.44867967201492e-07
KCNN3	16.3996249745609	6.48872668790504	1.17548236336199	5.52005448158887	3.38894572769663e-08	6.57532274475756e-07
B4GALT5	1864.9839836954	1.15695008374206	0.209642412040695	5.51868332595543	3.4154904000721e-08	6.61745226310998e-07
CHST10	18.61193774528	-3.17276062181698	0.575315989100395	-5.51481391431191	3.49149186005436e-08	6.75514908178313e-07
TMEM71	149.558574542171	-2.38641903952739	0.432795282586394	-5.51396730866865	3.50833794153032e-08	6.77816828252219e-07
ATP6V1F	1248.70479522249	-1.08680382304166	0.197165732596246	-5.51213341553221	3.54510022694831e-08	6.83954688855464e-07
C18orf8	959.006630285101	1.05962176704652	0.192293464139345	5.51044088674107	3.57936005941967e-08	6.89593165878068e-07
FBXO42	373.636224586987	1.01870970176598	0.184945702545006	5.5081555707848	3.62612887190272e-08	6.97622377630947e-07
TLR2	1230.33576891527	-1.31157450559452	0.2381977226143	-5.50624284396826	3.66572780531688e-08	7.04251605571258e-07
ETHE1	193.574755944531	-1.86365237421303	0.338538900399939	-5.50498737962277	3.69194716185853e-08	7.0829540928765e-07
CCND2	394.582590155217	-2.37038097374092	0.430943158980058	-5.5004492456756	3.78824790205039e-08	7.25754122549458e-07
CFAP57	12.9683472247197	7.05195580766803	1.2822875356777	5.49951209183437	3.80843591395145e-08	7.2860272554898e-07
PLXNA1	150.525834816352	2.52214133819269	0.459625665407437	5.48738142365685	4.07935669322925e-08	7.79344881225303e-07
ABI3	481.264455769306	1.50557429896304	0.274429109849236	5.48620479726137	4.10660777201072e-08	7.83458401963828e-07
P2RY13	640.415290521196	1.50384036914833	0.274214813904201	5.48416895402926	4.15417609145981e-08	7.91431211416085e-07
FAM179A	40.9055843341653	-2.56673703753075	0.468120222706986	-5.48307232421653	4.1800202567454e-08	7.95248853845812e-07
CD47	751.873469463375	1.01259761694893	0.184688701745982	5.48272637890778	4.18820541301583e-08	7.95700939632328e-07
SLC4A8	127.615386898865	1.47217008662564	0.269053959372092	5.47165367891754	4.45855471757762e-08	8.45890339631278e-07
HLA-DRA	19361.9667446785	-0.97530941164022	0.178329287394212	-5.46914881953303	4.52201946788534e-08	8.56744435284833e-07
RAP2B	2451.32352054217	-1.20390504430388	0.220149722793825	-5.46857397331981	4.53670722905418e-08	8.58339994800886e-07
TBCD	508.737283305388	1.34494664110795	0.246244598214172	5.46183205991864	4.71245780889147e-08	8.90362028499246e-07
MMP25	109.156081010626	-5.354052042844	0.98094929758588	-5.45803137432316	4.81442601139606e-08	9.08374759009686e-07
ZBTB4	589.819364858664	0.976032925348427	0.178893473261975	5.45594485674224	4.87131099582276e-08	9.17843439075381e-07
PLIN4	11.1437869460417	-4.38111222237616	0.803085970892878	-5.45534647742035	4.8877445394565e-08	9.19674789855427e-07
MYO18A	971.193852658784	1.04194638638043	0.191161961611825	5.45059476056341	5.0201644660253e-08	9.43295100900063e-07
HSF4	71.9894883339427	-2.06875055436848	0.380815239477929	-5.4324258588091	5.55930544012355e-08	1.04316939614812e-06
DDR1	13.0248153127053	-4.39785079206561	0.811197371499042	-5.42143126516627	5.91237304192118e-08	1.10790268027683e-06
SLC37A1	326.312700610706	1.12957855355096	0.2084107045568	5.41996418059758	5.96109779512231e-08	1.11550707100527e-06
HEXIM1	1226.68103118762	1.0445609097663	0.193154959182016	5.40789071215086	6.37713158871786e-08	1.19173190316858e-06
RINL	103.321242266369	1.73049055716595	0.320263189454187	5.4033389229501	6.5411696303876e-08	1.22072127516416e-06
ADM	1496.85132978172	-2.40500781560356	0.445222499917441	-5.40181104065839	6.5971424701932e-08	1.22949193954703e-06
RAB29	203.043164276818	1.59503844400074	0.296205713220623	5.38490100902512	7.24845294710596e-08	1.34903951724806e-06
CD59	35.7050800430246	-3.25447856430181	0.604887709343909	-5.38030201974475	7.43609779495265e-08	1.38208504199812e-06
PFKP	84.1454699437427	-1.9536786661469	0.363293689568389	-5.37768401226008	7.54500846026777e-08	1.40042718006433e-06
LOC441081	376.793823376901	-4.58546100797489	0.85300032724161	-5.37568493414666	7.62920991576432e-08	1.41413961334424e-06
SH3BP4	43.7143549158017	-3.70130448380355	0.68891951238279	-5.37262251580264	7.75996697201189e-08	1.43643280517053e-06
FBXO38	281.461060145314	1.13776698758738	0.211958812928992	5.36786827527921	7.96727065118693e-08	1.47281610499269e-06
TMEM55A	100.235536477164	-1.60257902492575	0.298605207815226	-5.36688236836582	8.01092654326358e-08	1.47889045538578e-06
TJP2	918.130354452621	1.74267520149597	0.325017647484386	5.36178639832069	8.2402945655607e-08	1.51918647320391e-06
FAM213A	9.75525615294514	-6.0897435160686	1.13621685047401	-5.35966661076014	8.3375670475144e-08	1.53505367495769e-06
MAP4K2	886.647945344194	1.10052039577202	0.205380150304431	5.35845549894057	8.39364048344031e-08	1.54330318580088e-06
KCTD3	60.4235091756786	-2.01935496442173	0.376977088318258	-5.35670476269612	8.47534398918267e-08	1.55623675554724e-06
RGS12	325.363858562121	1.43507580101675	0.268347337765171	5.34782946970234	8.90152741722546e-08	1.63230418421893e-06
FCER1A	11.8086938011456	-4.92320662235329	0.920703204685534	-5.34722437947287	8.93132686955852e-08	1.63557908367931e-06
KCNQ1	1274.87075008247	-1.02912972172334	0.192679748929977	-5.34114107703838	9.23633397802442e-08	1.68917627277675e-06
SQRDL	512.731390060061	-1.21329648767469	0.227238711023923	-5.3393036873324	9.33042396597125e-08	1.70410863314499e-06
PLXNB2	11055.6091247851	0.858002021077003	0.160835968359859	5.33464019165966	9.57341993761363e-08	1.74616120246913e-06
CANX	4433.44225406338	-0.992476769016125	0.186073523140647	-5.3337882373837	9.61846877416844e-08	1.74971826385869e-06
2009-09-01	8972.00393166322	0.948641321693154	0.17784923715488	5.33396339994999	9.60918996685836e-08	1.74971826385869e-06
CLMN	632.875745122015	-1.59743937888907	0.299662342723146	-5.33079787193988	9.77822045332694e-08	1.77641994389486e-06
SLC25A33	283.759205018691	1.48402289469362	0.278457518385201	5.32944092621234	9.85155570933573e-08	1.78737231929114e-06
EMB	429.083451747131	-4.11604384255616	0.772416938690197	-5.32878505944706	9.88719218194332e-08	1.79146505963306e-06
NKG7	166.961367663011	2.38075589505526	0.446933922314324	5.3268632703626	9.99233241442112e-08	1.80812377031361e-06
P2RX1	2609.75146291931	1.40253233062621	0.263377727859544	5.32517438746437	1.00856232300771e-07	1.82259719004744e-06
TGFA	9.55937612055956	-5.35386734964237	1.00551131478896	-5.32452223152365	1.01218722934767e-07	1.82673790087015e-06
CES1	292.660873808205	-5.36207842373753	1.00736717621665	-5.32286394706229	1.02146143524777e-07	1.84104983421367e-06
GSN	546.106475279026	-1.6224691112931	0.3049598283193	-5.32027159194992	1.03612457665269e-07	1.86257669960479e-06
VNN3	34.727368487188	-3.45733297981697	0.649830500704469	-5.32036119583328	1.03561436803213e-07	1.86257669960479e-06
CREG1	1764.12393808195	-1.62108442944782	0.304784205748993	-5.31879408076308	1.04457275657602e-07	1.87530244031171e-06
PLIN3	1185.16260809156	-1.14783807431532	0.215864206429377	-5.31740807474189	1.0525583028392e-07	1.88716539689677e-06
MARCO	252.872092683048	-2.03504338073566	0.383035434651044	-5.31293764659043	1.07871956852879e-07	1.93154256858919e-06
CNPY4	28.4645164402201	2.61483353804262	0.492408843920004	5.31028954968855	1.09451205004497e-07	1.95726188792638e-06
FGD3	1452.97890648349	0.893264769620444	0.168224252802033	5.30996425748219	1.0964673608259e-07	1.9582020741321e-06
ZNF512B	147.916070893505	-1.64752266428398	0.310505961399094	-5.30592925449961	1.12100431688355e-07	1.99941629331651e-06
CORO1C	1054.53872906989	-0.9466018633341	0.178740714513549	-5.29594986743965	1.18399320323811e-07	2.10901676176276e-06
SAMD4A	152.933546920843	1.95963128150818	0.370234536194518	5.29294565993326	1.20361693642196e-07	2.14118763572832e-06
TSEN15	146.381384418319	1.32942216716089	0.25152758299398	5.28539316180172	1.25435063050015e-07	2.22854668438276e-06
FOXP4	556.225705210793	-1.42774730220765	0.27035541569215	-5.28100130175828	1.28479777672153e-07	2.27968393076833e-06
JARID2	2860.7488531451	-1.29581104865989	0.245408981032125	-5.28021037865056	1.290356405495e-07	2.28658499902595e-06
TP53	264.285948860469	1.27974120259308	0.242564063503126	5.27588952836201	1.32113660912811e-07	2.33810455708486e-06
STIM2	546.041842828564	1.27478578502356	0.24163621070769	5.2756405229582	1.32293191495397e-07	2.3382608220696e-06
PGS1	915.300957093098	-1.20552200032163	0.228586833584552	-5.27380331324169	1.33625116520686e-07	2.35875882229427e-06
SPR	15.7084045017961	-4.00897792042927	0.760459505926399	-5.2717835587386	1.35104350574562e-07	2.38180102209826e-06
ATP13A3	710.866760105211	-1.5950880045956	0.302751204589692	-5.26864296628435	1.37435980949845e-07	2.41979185996269e-06
LOXHD1	30.1183483282263	-2.78672621436505	0.53000820858567	-5.2578925556671	1.45715608395217e-07	2.56227522952206e-06
RAB11FIP4	1632.43209332314	0.97585261429024	0.185839680765812	5.25104547246812	1.5123833465451e-07	2.6559778308942e-06
ANXA6	716.657848045916	-1.39436704359476	0.26562128216743	-5.2494552854234	1.52549621698171e-07	2.67557582333105e-06
PHC1	168.359028973314	1.37051441176235	0.261306713941636	5.24484959107656	1.56409870895744e-07	2.73977290476969e-06
F11R	504.626593727825	-1.45173934239842	0.277061940987084	-5.23976457115088	1.60781583873546e-07	2.81275368569583e-06
FAM83G	13.2655172473709	-3.89248290253878	0.74298840239821	-5.23895513035556	1.61488291993568e-07	2.82151355067333e-06
IGF2BP3	16.4941502641406	-3.7208979835583	0.710451028063063	-5.237374339091	1.62877123271317e-07	2.84215392938917e-06
DUSP3	496.446810408526	-1.1505684968587	0.219702146539181	-5.23694699839228	1.63254549472365e-07	2.84511554538481e-06
AMICA1	1193.67003134953	-1.45505701936581	0.278334766324982	-5.22772285538666	1.71610489019509e-07	2.98693834636498e-06
MICAL1	3198.42740603297	0.939352281781585	0.179946662227957	5.22017063362705	1.78758353798109e-07	3.10740092681028e-06
NFATC3	835.721622046152	0.860901285234212	0.164965237842031	5.21868301768282	1.80199859555344e-07	3.12848881646274e-06
TFDP2	255.188701975116	1.16502143606082	0.223354632300158	5.21601644910233	1.82811948657878e-07	3.16982034520963e-06
LGALS3	1834.06912823671	-1.63523760186337	0.313851112118775	-5.210233574844	1.88603037444676e-07	3.26609912378909e-06
SERPING1	80.6982079479254	-2.12894327224158	0.408726801554849	-5.2087195264485	1.90148287670802e-07	3.28870106630637e-06
CD63	2980.67056201656	-1.32581485097439	0.254842512159802	-5.20248697808716	1.96639141816862e-07	3.39239668086572e-06
CXXC5	1152.47724784444	-1.32479521199758	0.254642143670109	-5.20257641921939	1.96544496930946e-07	3.39239668086572e-06
GRPEL2	127.600647185564	1.71708588223761	0.330066801287116	5.20223747296526	1.96903396237538e-07	3.39268266875697e-06
ATP6V1B2	1104.48955141535	-0.9229952367994	0.177715782872801	-5.19365934684611	2.06200292691591e-07	3.54840654433343e-06
NT5DC2	26.358048442949	-3.48844053170497	0.672034300420461	-5.19086678986833	2.09317343841132e-07	3.59752694596716e-06
MARCH8	499.12856277125	1.24508688388058	0.239895300064219	5.19012620733825	2.10151591178907e-07	3.60733896737929e-06
GCA	271.056042795351	-1.0791042423256	0.208133296701156	-5.18467856623155	2.16387735984834e-07	3.70973617962485e-06
KLF2	5082.03560774092	1.9622277191617	0.378574462670795	5.18320149045034	2.18109189082515e-07	3.73457459006537e-06
NFE2L1	1210.55799728203	1.11566766102917	0.2154467921942	5.17839068136844	2.23808158533484e-07	3.82737098076363e-06
PKM	6525.55201548998	-0.824292984483086	0.15919996892057	-5.17772076258601	2.24613080746401e-07	3.83634660855885e-06
CALHM2	682.668794026639	1.31244579223651	0.253699152043952	5.17323681085516	2.30073115808615e-07	3.92470926568669e-06
FRMD4B	96.1982193933386	-2.40036622714	0.464137933903048	-5.17166568772938	2.32016413986732e-07	3.95293636665455e-06
PIM2	456.055618760825	1.31622774002441	0.254729742390485	5.16715373584728	2.37685752744865e-07	4.04449620012317e-06
TEX2	204.034115982058	-1.13249050499915	0.219198640067969	-5.16650333527612	2.38513948492546e-07	4.05355343232122e-06
NUPL1	385.048944015087	-1.24432215363751	0.241214317669223	-5.15857502017705	2.48836402768022e-07	4.22374355033006e-06
GAPDH	15474.5385475433	-1.37072668045069	0.265988263418176	-5.15333519921399	2.5589396187776e-07	4.33280035822196e-06
HSD17B11	911.116691081104	-1.07765067894582	0.209108059303767	-5.15355879889992	2.55588883533761e-07	4.33280035822196e-06
CES1P2	11.4901521067047	-6.04018457024999	1.17274058272367	-5.1504865263738	2.5981159739844e-07	4.39370279156029e-06
SFI1	365.324824287038	1.00544865615589	0.195322018987908	5.14764623756085	2.63775350065856e-07	4.45523396449088e-06
DYRK2	610.664072489359	1.45610928125653	0.283336999820687	5.13914272466373	2.75994713519481e-07	4.65588126328799e-06
APBB2	28.6091374567568	-3.91709909157217	0.762243056037697	-5.13891082450012	2.76335490455643e-07	4.65589612332275e-06
SRA1	437.359871710994	-1.42886594761986	0.278206299238987	-5.13599422992368	2.80656269264241e-07	4.72288645747122e-06
KNDC1	602.258871043204	6.17853226242466	1.20329795112641	5.13466532261683	2.82646542925452e-07	4.75054275459245e-06
GPR141	8.898314978683	-6.57873386245837	1.28285516098613	-5.12819690213609	2.92530398590998e-07	4.91063897046506e-06
AKT3	65.2243559956882	1.98047849727318	0.386296985966176	5.1268287592764	2.94663296352746e-07	4.94038902501826e-06
CBFA2T2	235.834140636083	1.05225801287347	0.205485753065715	5.12083196608262	3.04190613017404e-07	5.09389121896381e-06
LOC101928973	10.0809102388121	6.51430657615044	1.27264762851988	5.11870405457539	3.07642264157421e-07	5.14540138513841e-06
PLIN5	28.5794577089529	-2.79855680030152	0.54679931662366	-5.11806930846561	3.08679177469028e-07	5.15644801581799e-06
DNM1	22.9181091333778	-2.87198650031217	0.561436741036209	-5.11542314635754	3.13038387709086e-07	5.22289870260543e-06
FAM200B	88.9733910370086	-1.59918273561228	0.312649011297986	-5.11494576289608	3.13831118365279e-07	5.22975506005789e-06
TNFSF12	149.493076774264	-1.43831527066497	0.281321884089175	-5.11270310634294	3.17581229316006e-07	5.2858173501466e-06
TREML3P	21.8418842872674	-4.21742528468253	0.82528239572227	-5.11028140978523	3.21679303469627e-07	5.34752803267834e-06
KEL	10.8449746827952	5.82780183819479	1.14078038643165	5.10860977933194	3.24537824749415e-07	5.38850802838484e-06
MYO7A	106.161625801515	-4.48816660553563	0.878755385359841	-5.10741291639171	3.2659953252228e-07	5.41617481415278e-06
LINC01215	20.4801796393099	3.93714455470174	0.7712396390674	5.10495617090251	3.30871193400493e-07	5.48037921064082e-06
CMTR2	111.262723956417	1.63610373055748	0.3207911410337	5.10021481667289	3.39268206783882e-07	5.61267620353335e-06
LOC101927027	10.6608731363874	-4.68715614130687	0.919520169550313	-5.09739350644054	3.44362021258464e-07	5.67637902189945e-06
RILPL2	1758.41725052368	-1.01958809961367	0.200008340945306	-5.0977278987204	3.43754448729173e-07	5.67637902189945e-06
SEMA3A	9.92391540123242	6.4751555467233	1.2702461560796	5.09755964679141	3.44060023852514e-07	5.67637902189945e-06
KIF5C	13.1991086060568	4.55755439808695	0.894558363634628	5.09475354919204	3.49195210166293e-07	5.74912979430034e-06
PPIF	2735.15485601262	-3.7218335199242	0.730795561946981	-5.09285183671411	3.52717336261345e-07	5.80014654514755e-06
ACVRL1	10.7931535693018	-4.00858558428056	0.787418620770526	-5.09079348461175	3.56568210949625e-07	5.84942677076404e-06
HRAS	192.237764470457	1.48595431242947	0.291878281103493	5.09100679506394	3.56167261338146e-07	5.84942677076404e-06
CDK18	68.1008038191303	-1.60483982944345	0.315288372173247	-5.09006982522531	3.57931687976059e-07	5.86477064820102e-06
LHFPL2	56.617123852868	-3.52130570373483	0.691858708701668	-5.08963124904919	3.58760475382316e-07	5.87132734980522e-06
NISCH	1147.38258578855	-1.06620085477851	0.209650563446192	-5.08560929793138	3.66447725219037e-07	5.98997725543003e-06
NLRP3	2822.84211927436	-1.55668644886596	0.306256171248927	-5.08295536549587	3.71607049211944e-07	6.06707194291444e-06
HMGA1	2273.63567835301	-1.45578865574108	0.286610001618507	-5.079336546248	3.78755233888459e-07	6.17641570690966e-06
CSK	3206.14490864229	1.06747810811307	0.210341775265668	5.07496956686236	3.87558025217648e-07	6.31244926210623e-06
MTF1	838.75021888772	1.4449492179446	0.28476793166795	5.07412899156589	3.89274934929302e-07	6.33288368012064e-06
SEMA4B	115.371302003749	-1.59955383422114	0.315315853081486	-5.07286207968672	3.91876529967179e-07	6.36764496736704e-06
STAG3L1	100.045994163669	1.44513768542084	0.285263494535563	5.06597483766249	4.06315589238223e-07	6.59444424334737e-06
C5AR2	339.578822242694	2.03959225780353	0.402688532994173	5.06493751544954	4.08534329910127e-07	6.62260739776203e-06
ANKH	95.186295100002	2.03768050531239	0.402478454625462	5.06283126933741	4.13075426215732e-07	6.6883063691526e-06
SGSH	954.517554550395	-1.08174249526578	0.213855533090924	-5.05828621607775	4.23041158521817e-07	6.84157944442958e-06
KIFAP3	54.4902767989844	1.60998974648673	0.3183104223672	5.05792343999802	4.23846521353231e-07	6.84652081308556e-06
PTPN22	121.878517370775	-2.5266637231403	0.500189030901168	-5.05141769820127	4.38542888908843e-07	7.07557184013349e-06
TMEM38A	34.7246900817435	-2.06155388956266	0.408186413285068	-5.05052060153438	4.40607586343576e-07	7.1005208443933e-06
RFX2	157.299089993571	-2.00274640003092	0.396806393595962	-5.0471626272992	4.48419639161334e-07	7.21792269945001e-06
AK4	11.3998111233197	-3.9229547777566	0.777535343144513	-5.04537165074884	4.52640662034935e-07	7.27731430581519e-06
SOCS6	148.900945541096	-2.31656626235686	0.459255957738251	-5.04417247794785	4.55488300568949e-07	7.31451200608846e-06
ARSD	147.318101404617	-1.64294880170116	0.32585356471296	-5.04198504978275	4.60727291278157e-07	7.38997943317119e-06
LRMP	1137.88718746806	0.973754767711649	0.193206337293298	5.03997322941552	4.65596969915748e-07	7.45935356012388e-06
L3MBTL3	626.269263351807	1.34438433551953	0.266807328933342	5.03878338310342	4.68500356771558e-07	7.49710033534673e-06
IRF7	1739.33261418372	1.59846102436996	0.317490181822443	5.0346786007509	4.78651227543918e-07	7.65060036744059e-06
SLC22A5	41.5209061805837	-2.95853367295266	0.587990833856922	-5.03159828792939	4.86407630439756e-07	7.76551482723052e-06
RASGRP2	3049.03596982586	1.32679107475102	0.264019701604163	5.02534873984607	5.02518512386665e-07	8.01338601009609e-06
VAV2	864.236430679259	0.912277526769224	0.181765268731615	5.0189870327551	5.19446556534283e-07	8.27369643186814e-06
CASP7	307.523056332469	1.03406818719156	0.206197536704593	5.01493957550526	5.3050135020283e-07	8.43996224747778e-06
EVA1B	103.933510376707	-2.07446565486014	0.413688327374653	-5.01456173062726	5.3154485573544e-07	8.44675340355459e-06
NKIRAS2	1052.68131839295	-0.801411148035456	0.159836698794692	-5.01393706250688	5.33274362593454e-07	8.45462062361706e-06
YPEL3	1207.17867135816	-0.883086519367856	0.176123682614006	-5.01401348337257	5.33062486643341e-07	8.45462062361706e-06
LAMP2	955.211934804691	-0.892850140632005	0.178288179110631	-5.0079043102346	5.50258775554625e-07	8.71380891045925e-06
SLC26A11	210.407820612586	-1.39924131617419	0.279550127544663	-5.0053324191406	5.57657100204597e-07	8.82077016004916e-06
IFITM10	230.919167011701	-2.12502122645304	0.424646409460915	-5.00421333869449	5.60906115593536e-07	8.86192845605566e-06
SH3BP5	790.305586209697	-2.04335442441153	0.408435430189553	-5.00288239799181	5.64793985133164e-07	8.91307374234342e-06
AP5B1	2218.99726286158	-1.02875677621199	0.205671547502707	-5.00194017453216	5.67562048530916e-07	8.94644987431126e-06
SSPO	66.1285349655585	-1.85218874572922	0.37056379284525	-4.99829929823367	5.78381636225723e-07	9.10651914140224e-06
LOC155060	69.7549138834188	1.51048170277927	0.302386437818399	4.99520320314895	5.87738488279329e-07	9.24321677663634e-06
CIDEB	408.437408682197	-1.23337304751321	0.246977078993073	-4.99387656758139	5.91792280188052e-07	9.29361114141154e-06
CYB5R1	212.749921166018	-1.37450536324538	0.275247273258971	-4.99371109828272	5.92299790221366e-07	9.29361114141154e-06
BTBD9	410.791976334043	1.14080295124458	0.228868321326613	4.98453846575196	6.21098893211581e-07	9.72321444481398e-06
ME1	12.2515136073678	-3.40236938246706	0.682564845570726	-4.98468300051721	6.20634808448677e-07	9.72321444481398e-06
SLC2A14	154.115249608016	-5.67765844816835	1.13912358315546	-4.98423396032307	6.22077720541416e-07	9.72742079449351e-06
BANK1	13.3982795559845	-3.77713546773959	0.757956316298764	-4.9833155110891	6.25039073038317e-07	9.75146380692354e-06
GADD45G	80.2525674871429	-3.32332035183981	0.666883775094588	-4.98335763434706	6.24902958388701e-07	9.75146380692354e-06
FOSL1	197.917974592713	-6.61906099055916	1.32848304110335	-4.98242038909416	6.27938282887379e-07	9.78555016950094e-06
TMC6	3819.29531516736	1.34891523193904	0.270878160875305	4.97978584755674	6.36546705789153e-07	9.90842815443161e-06
OS9	3846.29066676745	-0.824852181680255	0.166188738058769	-4.96334583988817	6.92890418303006e-07	1.07732269579053e-05
TP53INP1	1431.72523226107	1.3698178970234	0.276237022834308	4.95884976955112	7.09117752822067e-07	1.10130328550529e-05
EIF3M	1329.31540601587	-0.876928782492603	0.177052269290758	-4.95293726539306	7.31015476766503e-07	1.13402604764978e-05
MRAS	356.776383003715	1.19188175086661	0.2410695706635	4.94414018155081	7.64806577565926e-07	1.18376502819187e-05
PIK3CG	1916.47591665757	1.06576520563101	0.215552413106077	4.94434365300528	7.64008280413456e-07	1.18376502819187e-05
AGRN	90.5680633489174	-1.5526361967614	0.314362257025891	-4.93900321066066	7.85229197887536e-07	1.21400333551506e-05
SLC19A1	164.31782552096	-1.19649952301687	0.242336111178771	-4.93735546550142	7.91890547086721e-07	1.22292183923268e-05
NDRG1	1620.33643746908	-1.41364291461921	0.286397365759179	-4.93594943121051	7.97617740554537e-07	1.23037925789595e-05
GPR162	93.3664289225033	-2.48448640512869	0.503484716929739	-4.93458157037844	8.03227715916078e-07	1.23763928600882e-05
CDC42EP1	31.7728239874432	-4.22118909482723	0.856246504798609	-4.92987600086036	8.22818262656391e-07	1.26640051256935e-05
IL12RB1	409.147980958927	1.42043968423944	0.288673316326372	4.92057839746264	8.62888272166151e-07	1.32658176791604e-05
ITPR3	30.1897077120823	-3.55936515216422	0.723988666403694	-4.91632717103824	8.81829772228836e-07	1.35418208744289e-05
RNF4	1065.46332372259	1.13010093373333	0.230024634955591	4.91295610120853	8.97133693897835e-07	1.37614079944149e-05
MINK1	3564.85575568378	-1.34530588780752	0.273866793985426	-4.91226361630068	9.00308933264273e-07	1.37946664069955e-05
MGAM	23.0237363060543	-4.60958118972051	0.938557404846769	-4.91134710132417	9.04528055909433e-07	1.38438271618407e-05
SIRPB1	1018.45556109258	-1.06147080272816	0.216381650768152	-4.90554905630841	9.31663508185374e-07	1.42432218025929e-05
GABARAP	5249.53510683762	-0.983750047914565	0.200693599832346	-4.9017509713133	9.49861992646685e-07	1.45052503626246e-05
MTURN	161.426000340888	-1.32315855036506	0.270132515542015	-4.8981832035665	9.67268302908907e-07	1.47546115960425e-05
SEZ6L	154.938127775373	2.16475876471308	0.442221467964157	4.89519148556699	9.82100526792162e-07	1.49641969032247e-05
CSNK2A1	495.007400861963	1.23157153631087	0.251666183117907	4.89367113631581	9.89721717103973e-07	1.50635645343225e-05
PLCG2	1090.06795525414	0.882866657987581	0.180435571991228	4.89297452960386	9.93232647981743e-07	1.51002228768634e-05
ATHL1	1431.42598232716	1.43460526860602	0.293437698578101	4.88896033317338	1.01369917192552e-06	1.53942918592414e-05
SMYD2	91.9667886807127	-1.48547077313331	0.303876132363431	-4.88840884468251	1.01654247571217e-06	1.5420375229574e-05
TRANK1	105.954108620973	1.8079260244788	0.370265637010909	4.88278101925385	1.04600012415364e-06	1.58496788724077e-05
ENDOD1	70.2487394534728	1.98067001646412	0.406011265697863	4.87836221258465	1.06970350754979e-06	1.61909377308476e-05
USP15	2743.1832138809	-0.90576616967933	0.185702870102198	-4.87750226574774	1.07437614526524e-06	1.62437135075533e-05
PRKD3	339.792856884503	-1.275172571644	0.261460676953871	-4.87711034217575	1.07651222560413e-06	1.62580644612187e-05
FIRRE	15.0902999391815	4.07168958463273	0.835045648281776	4.87600838709932	1.08254007733625e-06	1.63310946909162e-05
LIG1	179.200584857136	1.37682726647169	0.28247291577322	4.87419214229043	1.09254614941781e-06	1.64639132615239e-05
REPS1	541.196256869347	0.901959224787979	0.18532487542635	4.86690857184158	1.13357437376632e-06	1.70634085404957e-05
PROC	10.4230690301899	-5.0222310076964	1.03225578108	-4.86529705112611	1.14285029242527e-06	1.71647674236513e-05
PTRF	10.7455240510786	-5.94977979504233	1.22298915800976	-4.86494892949399	1.14486365273422e-06	1.71647674236513e-05
TBC1D2B	787.176257015907	-0.824296266717412	0.169419135288908	-4.8654260058154	1.14210534852304e-06	1.71647674236513e-05
TCEAL1	26.1992382106768	-2.27427788952618	0.467489956316729	-4.8648700550592	1.14532029677451e-06	1.71647674236513e-05
OGDH	776.495090346622	1.06269763052507	0.218628702051842	4.86074161604398	1.16946812299066e-06	1.75075129494273e-05
UST	24.178719988335	4.17687157922098	0.859634880328612	4.85889029726701	1.18045514881961e-06	1.76527015595317e-05
BATF	28.5947569169756	-2.93582790358974	0.604265356738944	-4.85850772487372	1.18273795147515e-06	1.76675512097128e-05
TFDP1	305.560992483996	-1.13921318211325	0.234566031093853	-4.85668439202706	1.19367623256127e-06	1.78115218231201e-05
PI4K2A	1900.82574689719	-0.977052257112659	0.201302286610896	-4.85365702278999	1.21205287691926e-06	1.80660503895974e-05
CCDC115	497.134763671169	1.21076923309695	0.249494468131346	4.85289009477973	1.21675129230077e-06	1.81163686977564e-05
TRPM4	40.7597870652862	-2.40431511647156	0.495777775993064	-4.8495822783819	1.23721742554108e-06	1.84010904398064e-05
GMIP	3020.7804880734	0.862996958838111	0.177992797124525	4.84849371873376	1.24402469418699e-06	1.84622429696353e-05
SNX33	58.452024785608	-1.76860997170237	0.364762398743576	-4.84866306887537	1.24296330760634e-06	1.84622429696353e-05
ZNF664	258.48349310946	-1.2721088760845	0.262808348275398	-4.84044317630067	1.2954989648225e-06	1.92053515369465e-05
DHCR7	46.480295243926	-2.01082382498212	0.415528723455283	-4.83919332522031	1.30367187234256e-06	1.92847703103114e-05
PRLR	49.3078807561389	-2.11098626087816	0.436224121225304	-4.83922405516834	1.3034703326157e-06	1.92847703103114e-05
CHST15	2302.53842303735	0.828296722807222	0.171218375496185	4.83766254881723	1.31374936011054e-06	1.94128788940606e-05
GFI1B	91.5130241778395	5.16554606452345	1.06797256085515	4.83677788536745	1.3196074420292e-06	1.94784296777112e-05
MYO1G	8361.50573248936	0.980224990257529	0.202748664525492	4.83468037903788	1.3335973241919e-06	1.9663741815695e-05
MCM5	899.729066765241	0.860297967610527	0.178085871658493	4.83080414857548	1.35982715799509e-06	2.00289380755019e-05
CREB5	272.194705185042	-4.12209606275896	0.853365809518219	-4.83039748813719	1.36260754597852e-06	2.0040866202232e-05
XBP1	848.711337875893	-1.27635014356206	0.264240578142443	-4.83025791320374	1.36356309683751e-06	2.0040866202232e-05
CDIP1	332.319876663249	1.20298389803571	0.249208280489287	4.82722281809342	1.38450189424622e-06	2.03268027303159e-05
WDR62	60.332996167204	1.56112232688544	0.32358057775687	4.82452419643811	1.40337880570338e-06	2.05818874523822e-05
TPTEP1	231.770789116322	2.32617296214071	0.482278665745903	4.82329642042739	1.41204881344391e-06	2.06868926701119e-05
TSEN54	158.98936930051	2.27289324796567	0.471254750506031	4.82306702590276	1.41367439615672e-06	2.06885810668321e-05
ACSL1	3252.93121944413	-1.35939950727336	0.282076748692595	-4.8192540277569	1.44095985895381e-06	2.10653875645136e-05
CBX7	238.417245579605	1.29809379511739	0.269414400998482	4.81820493005012	1.44855549438335e-06	2.1153851985142e-05
PTGES	1458.75292431051	2.061901271434	0.428531880373929	4.81154697203584	1.49766525464771e-06	2.1847730200388e-05
ARHGEF11	859.919656122397	-0.867496932269176	0.180332079796433	-4.81055247213057	1.50513682447393e-06	2.19333661932382e-05
MFHAS1	105.06530282046	-1.74703211045747	0.363205218258827	-4.81004132824024	1.50899092313657e-06	2.19661611744152e-05
PER3	81.4387076418919	1.95556448159412	0.406624502325614	4.8092637566345	1.51487212671778e-06	2.20283634732273e-05
HEBP1	297.618084192016	-1.12865639782479	0.234860111166811	-4.80565385163747	1.54246569162572e-06	2.24058271939439e-05
TST	26.9693423753288	-2.53926457312206	0.528608124687421	-4.80368056132998	1.55775282719557e-06	2.26039176132679e-05
S100A10	2749.27995113758	-1.17613469134368	0.244880909726348	-4.80288435982208	1.56396217343985e-06	2.26700040759566e-05
LATS2	790.224676970219	-1.02957746640803	0.214392385934369	-4.80230425124898	1.56850124952088e-06	2.27117654502506e-05
TFEB	503.697154674013	-1.13291613768295	0.236084671520367	-4.79877041735515	1.59642659446974e-06	2.3067353893509e-05
WARS	8929.26930325426	0.862976586656301	0.179827285057316	4.7989190649308	1.59524237158966e-06	2.3067353893509e-05
FUOM	94.5266040930885	-1.9913511536599	0.415604746912701	-4.79145430472715	1.65576733546244e-06	2.38995795165063e-05
PER2	444.412473067666	-1.13492186564213	0.236914034101432	-4.79043746794767	1.66418081831229e-06	2.39957356307808e-05
SSR1	1239.20219910997	-0.967684373971558	0.202051236128714	-4.78930192416694	1.67362506905937e-06	2.41065364836753e-05
CTSA	2157.56331092649	-1.16526098596303	0.243325240851859	-4.78890304139249	1.67695476287274e-06	2.41291243086457e-05
LINC01127	6.79710076564823	-6.13996937100184	1.28266924274313	-4.78686879391514	1.69403501868887e-06	2.43493092193076e-05
MGAT4A	133.649497404397	-1.54101458043902	0.322206716679614	-4.78268918885176	1.72965464913662e-06	2.48352299621314e-05
GK	75.2833420368912	-1.57099780825495	0.328833769453377	-4.77748319725931	1.77502877663868e-06	2.54439068078858e-05
TGFBI	5803.43268749535	-1.05025262351445	0.219837688358674	-4.77740023267041	1.77576105331718e-06	2.54439068078858e-05
DRAM1	123.920754042063	-1.14242145102012	0.239169610219398	-4.77661626814602	1.78269496661106e-06	2.55138825228493e-05
TBC1D10B	587.396522520487	-0.874831477508396	0.183156032089127	-4.77642733100206	1.78436994137025e-06	2.55138825228493e-05
AZU1	35.0993208527719	-2.148336890979	0.449927041740327	-4.77485612482678	1.79835777717181e-06	2.56603175330203e-05
CNTROB	403.757725591559	-1.36569030701781	0.28600997070453	-4.77497446558838	1.79730057688635e-06	2.56603175330203e-05
PC	49.4507553127335	-2.31307179037736	0.484549382434957	-4.77365542961527	1.8091180631604e-06	2.57666741778775e-05
TPT1	33894.2159268212	-0.823475864176408	0.17250608487614	-4.77360473845122	1.80957370120588e-06	2.57666741778775e-05
HAPLN3	24.586060551716	-2.80471105564866	0.589844328730356	-4.7550021574096	1.98444298008213e-06	2.81688082291866e-05
LPAR2	1411.9933737714	1.00190344721973	0.210701526286785	4.75508395632618	1.98363964977258e-06	2.81688082291866e-05
VPS53	648.192889703494	1.19723810729841	0.251778293827936	4.75512836748588	1.98320362777991e-06	2.81688082291866e-05
LFNG	936.535576609654	1.78413895336467	0.375272768427173	4.75424572063215	1.99188661279852e-06	2.82451996088138e-05
FGF11	42.1332962032749	2.25205097135998	0.473908518224146	4.75207953593866	2.01335139072643e-06	2.85200489660503e-05
GPX7	11.335623786714	-4.94236506098011	1.04055306429547	-4.74974821618196	2.03670069732934e-06	2.88131249330914e-05
LOC643802	25.9124279128338	-3.12541681967507	0.658038642513354	-4.74959465562335	2.03824777778986e-06	2.88131249330914e-05
LY6G6C	10.9152211855611	-5.03466806669816	1.06065165175322	-4.74676870429236	2.06692080331923e-06	2.91883310967699e-05
NRP1	10.7665101514353	-4.54068629100132	0.956895123304583	-4.74522879301581	2.08270791787839e-06	2.93809815232731e-05
PTPRJ	1557.78416531581	1.06676183050582	0.224941557047559	4.74239551156072	2.11205769916803e-06	2.97643686864236e-05
CD58	194.364294516163	-1.09364904061426	0.230687606001727	-4.7408227063836	2.12852132924942e-06	2.99655551573058e-05
DLG4	455.088921527221	-1.13970581702125	0.240580617099415	-4.73731354903911	2.16569953757398e-06	3.04576511968052e-05
FAM65B	631.519047412046	1.35964140074966	0.287051479930423	4.7365768714351	2.17358317816819e-06	3.05371716662029e-05
NMD3	586.010151987179	-1.1853666984839	0.250361686959294	-4.73461699703529	2.19469142611672e-06	3.08021343800684e-05
PLEKHH3	27.3720763294742	-2.26471646155678	0.478483208230548	-4.73311585986853	2.21099196987e-06	3.09991484168672e-05
DGKZ	977.080534270266	-0.95344758989466	0.201559006073813	-4.73036461365313	2.24116948441189e-06	3.13901222878059e-05
TPRN	169.59328527146	1.2333270239951	0.260748640807141	4.72994612810776	2.24579423071532e-06	3.14227674896204e-05
PFKFB2	322.06054836659	1.09835156299301	0.232227439670565	4.72963730966123	2.24921290456218e-06	3.14384881292783e-05
GPD2	140.125948105994	-1.85939709482447	0.393310932637569	-4.72754998788168	2.27245130111194e-06	3.17309255072695e-05
RABEP1	421.76230955226	0.997280303556416	0.2109753798278	4.72699849797832	2.27862950035162e-06	3.17847931729292e-05
SLC46A3	92.7617100206542	1.41780149328266	0.300120144901191	4.72411305062327	2.31121827416479e-06	3.22065797756961e-05
WDR49	14.040962578124	-3.45614264095388	0.731693502881952	-4.72348411915785	2.31838070936619e-06	3.22735558505061e-05
SPAG7	541.976136315766	-0.972424390432678	0.206023912612758	-4.71995885380763	2.35892354333416e-06	3.27713333636829e-05
ZNF668	250.422168794608	-1.16523781933476	0.246866491168233	-4.7201133447499	2.3571326240998e-06	3.27713333636829e-05
FCN1	20063.950646326	-1.64383423769279	0.348415497590798	-4.71802847192353	2.38141172165819e-06	3.30502307631955e-05
SLC22A23	8.93963762952646	6.47661657665907	1.37285490536295	4.7176264231265	2.38612125876369e-06	3.30820738892157e-05
SERPINF1	37.6406063094045	-1.90591228195763	0.404137819770399	-4.71599585270299	2.40531334100153e-06	3.33144409959949e-05
RNF130	4013.82114132798	-0.898954260636635	0.190755983677229	-4.71258748117553	2.44591021780667e-06	3.38083533436083e-05
ZNF629	184.662520107391	-1.4847472240722	0.315050645444552	-4.71272554283186	2.44425306887696e-06	3.38083533436083e-05
TMC4	28.0378460126583	-2.30175483695645	0.488467861377778	-4.71219299968701	2.45065111021635e-06	3.38397368021608e-05
DAPK1	1514.51265961798	1.07137049841189	0.227412523021779	4.71113236938709	2.46344158743229e-06	3.39820975474798e-05
ARL4C	1763.8935757596	-1.73570147405919	0.36861482800033	-4.70871311247857	2.49285640919441e-06	3.43532666933049e-05
SESN3	366.565710910964	1.60307381858287	0.34070666149571	4.70514374901079	2.53687139176611e-06	3.49246877632283e-05
FCGRT	4086.99604141438	-1.20148594589343	0.25546155675978	-4.70319668106943	2.56119478223401e-06	3.52241426978328e-05
LOC285074	804.491351163753	0.96322478630313	0.204816621382142	4.70286434666827	2.565368710868e-06	3.52461590787059e-05
MMP24-AS1	783.821478135697	0.869821338295786	0.185116253162657	4.6987842689939	2.61714722503221e-06	3.59215257399712e-05
KCNC3	747.50849809917	1.28302984368178	0.273135041472335	4.69741940384362	2.63469094485455e-06	3.61261226853029e-05
GM2A	1273.14415127405	-3.17176922270536	0.675580006652171	-4.69488319884276	2.66759102833248e-06	3.65406619060982e-05
SMAD1	120.348967549307	1.73505237982992	0.369594693713968	4.69447318735773	2.67294665422392e-06	3.65774458237356e-05
PHOSPHO1	8.18461290537389	-5.66446338396514	1.20740818502743	-4.6914237075811	2.71310441824841e-06	3.70899244722223e-05
GFOD1	372.639968548205	1.43436588720465	0.305756806742849	4.69119854594437	2.71609235307834e-06	3.70937517970759e-05
APOBEC3A	489.532260259552	-1.50676511643311	0.321528530758376	-4.68625634210178	2.78247723793199e-06	3.79625231127414e-05
SAMD1	125.937848339496	-1.54117390871047	0.32896513151874	-4.68491569788964	2.80075185137106e-06	3.81738297115232e-05
SMPD3	37.950054404522	2.13873367638291	0.456808963138702	4.68189954436932	2.84228766434904e-06	3.87014477398142e-05
C1orf174	547.333321911418	0.888170263854417	0.189735196202377	4.68110441094476	2.85333560477878e-06	3.88132980280633e-05
MLXIP	2021.03322135961	-1.01901755717388	0.217747256590664	-4.67981812092129	2.87129518949225e-06	3.90188507000643e-05
TMEM255A	6.15617263865636	-6.05462004175879	1.2943373802903	-4.67777577465993	2.90003409139459e-06	3.93703339781199e-05
CD300LF	1528.85017949855	0.979563221918629	0.209583574898825	4.67385491630968	2.9559818623131e-06	4.00901381682821e-05
RTN2	35.5306664176909	2.27025883924057	0.485889770957859	4.67237421929072	2.97737850792637e-06	4.03403865495306e-05
IL17RA	3056.12450670318	-0.880158245571689	0.188500773108231	-4.66925536197313	3.02293435258358e-06	4.09171489740019e-05
HSH2D	1315.72666414179	1.05609995484141	0.226302641088219	4.66675929968363	3.05987427180442e-06	4.13762663131066e-05
YPEL2	3166.96642378136	1.3752578171251	0.29484853634512	4.66428571826234	3.09690845763477e-06	4.18357515312436e-05
LOC100505622	25.1279465000257	2.62389467361101	0.56292315371287	4.6611951494704	3.14378458020513e-06	4.24271538715762e-05
TNFSF13B	275.895258804047	-1.79651751580543	0.385705056567483	-4.65774945185638	3.19684943150452e-06	4.31008302290835e-05
CCDC159	411.287253675495	-1.24944412343985	0.268308726574695	-4.65674053688306	3.21254895064058e-06	4.32699071050882e-05
AKR1B1	292.256380828153	-1.23598299226151	0.265608283447799	-4.65340529375632	3.26497598810404e-06	4.3889736099165e-05
SRBD1	162.107993571745	1.12845515838107	0.242492265355268	4.65357176125928	3.26233992560719e-06	4.3889736099165e-05
PRIM1	18.8192909698076	2.67975929888695	0.576072677905684	4.6517729475198	3.29093313867688e-06	4.41952962094078e-05
HCFC1R1	152.855120430987	-1.30168727363587	0.280324591124153	-4.64350012396651	3.42555786972563e-06	4.59132012715281e-05
INPPL1	3312.44601974536	-0.929067105209146	0.200074408993878	-4.64360789508854	3.42377062217614e-06	4.59132012715281e-05
GXYLT1	145.261514031503	1.09843144195715	0.236707099684262	4.64046681921379	3.47622992143225e-06	4.65468205902043e-05
CATSPERG	77.4887057689148	1.60322721314282	0.345615498712514	4.63875960168209	3.50506466971704e-06	4.68870857868985e-05
PTGES3	1459.68609863346	0.809509222886765	0.174672547443366	4.63443875259924	3.57907177574319e-06	4.78303660332978e-05
TMEM51	28.283656701917	-2.48722806712704	0.537011620553407	-4.63160939527504	3.62834198326776e-06	4.84415482327503e-05
CAPN5	17.3066593113207	-2.70509314655562	0.58438008626513	-4.62899611080917	3.67442668638224e-06	4.90090523369658e-05
KCNK13	5.90280421279999	-5.98616589949359	1.29362817427266	-4.62742387538003	3.70242252519604e-06	4.93344199904041e-05
VPS37B	864.799463514587	-0.805228072229232	0.17433434266446	-4.61887233417371	3.85831143056697e-06	5.13616617841655e-05
DYNLT1	353.195350270376	-1.10401807037326	0.239042819576628	-4.61849501410919	3.86533266052813e-06	5.13921557885526e-05
RAB34	549.265383644082	-0.968899583412142	0.209793624792153	-4.61834616934644	3.86810575397852e-06	5.13921557885526e-05
LIN9	17.4103057784021	2.67934452748881	0.580278501062496	4.61734240124854	3.88685658651433e-06	5.15912417849547e-05
STAG3L2	111.550398681473	1.48606753655964	0.321883890223504	4.61678133543053	3.89737547207167e-06	5.16807833653802e-05
AIG1	81.0927893087433	1.74623095755171	0.378389712375827	4.61490072387938	3.93283262505292e-06	5.20962423709505e-05
ITGA4	2124.8358601719	1.1323162979157	0.245370689537536	4.61471702284345	3.93631266271965e-06	5.20962423709505e-05
PGD	4216.39879042933	-0.836209149358542	0.181286102375402	-4.61264894772211	3.97569454057759e-06	5.25666639158608e-05
C6orf106	1424.5616778716	1.10979759940909	0.240766668288649	4.60943205842171	4.0377045316349e-06	5.33350787602073e-05
SYK	2113.69949289279	-1.10275653233854	0.239268296623064	-4.60887024274591	4.0486289537639e-06	5.34278607019826e-05
LDHB	495.165677436067	-1.25637081115499	0.272694478222301	-4.60724697964289	4.08035245370218e-06	5.37946755638233e-05
NRIP3	176.36153375915	-2.60288638481609	0.565116853707974	-4.60592595626451	4.10634495162929e-06	5.40853011032866e-05
CFAP45	68.6420612059338	-2.21200315366505	0.480306031989952	-4.60540365171039	4.11666554099483e-06	5.41691494529752e-05
CYB561	242.976345310509	1.37807556426638	0.299321340128276	4.60400038191664	4.1445170072013e-06	5.44832955514812e-05
TRMT6	161.265767971871	-1.68573661443338	0.36632550384528	-4.60174516035161	4.18965628773381e-06	5.50238847836795e-05
THOC5	468.996263155262	1.00449938187238	0.21849197874878	4.59741994934901	4.27754892187387e-06	5.61243918887244e-05
RGMA	7.71499642238191	-5.09728343568581	1.10981796441276	-4.59290045677262	4.37127602529382e-06	5.72992717650476e-05
NFYA	263.350213269592	-1.40999519118411	0.307272143261616	-4.58875046796423	4.45907062887118e-06	5.83942155585826e-05
ABCF2	101.765050000128	-1.3089452014828	0.285266389014044	-4.58850131628496	4.46439493316469e-06	5.8408101045358e-05
LST1	5371.09211806056	1.23779586718954	0.269886198011498	4.58636223826758	4.51035775158681e-06	5.89531302301872e-05
PPP1R18	4382.27935846857	-0.884530673090818	0.192978461504312	-4.58357200174412	4.57099384533476e-06	5.96887261138184e-05
CDS1	11.9514992813392	-4.75198127882208	1.03697681178774	-4.58253378938115	4.59375450368079e-06	5.99288087537328e-05
MIR4435-1HG	43.0250881635855	-2.17506273361235	0.474779790373911	-4.58120328141893	4.62308189210782e-06	6.02540207022769e-05
PALD1	10.275747149281	-4.86865137104181	1.06392985270209	-4.57610185359191	4.73719973830524e-06	6.16826635126475e-05
LOC100996342	7.39908785630533	-5.45918796683791	1.19322148969878	-4.57516732137974	4.75839536365548e-06	6.18998097733645e-05
LOC643072	64.3978643634654	-2.10196922159504	0.459938184382142	-4.57011244765146	4.87462589025799e-06	6.33516370443585e-05
SLC2A5	11.7732746508899	-4.7122083467035	1.03155966791722	-4.56804244413486	4.92300357783024e-06	6.39197184920555e-05
AKAP11	224.810474398562	1.34085377043406	0.293554402780335	4.56765000876998	4.93222681729469e-06	6.39788285447942e-05
VEGFB	117.849481505075	-1.4329598648775	0.314170697706116	-4.56108693566939	5.08895045418371e-06	6.59493314299039e-05
ARHGAP24	142.818146943925	-1.40139956565838	0.307268081282702	-4.56083677747519	5.09501749480232e-06	6.59655478674878e-05
TIMM13	134.162175301857	-1.17017831741656	0.256597001019057	-4.56037409934365	5.10625699922052e-06	6.60486386924672e-05
RANBP17	7.38666369824804	6.02264117390253	1.3210666088555	4.55892317127007	5.14165751906709e-06	6.64437968831896e-05
EHMT2	669.815564568417	1.08757157384435	0.238576758875454	4.55858139313605	5.15003053907672e-06	6.64892726901725e-05
DOK7	10.2872915706106	3.73520345981642	0.81979516307078	4.55626433050072	5.20714014516224e-06	6.716328221133e-05
C18orf25	602.13049635528	0.871287015521568	0.191342886872695	4.55353752502573	5.275125673276e-06	6.79761725988096e-05
ZNF335	1081.66029601343	0.752387491820412	0.165290797047945	4.55190189204647	5.31631268283988e-06	6.8442529257087e-05
ATP8B4	62.6535340570272	-2.05085192380253	0.451070393624078	-4.54663385757857	5.45107063316834e-06	7.01115169325257e-05
SCPEP1	2253.39134793749	-0.846024725829476	0.186116984552873	-4.54566104142491	5.47631067012693e-06	7.03700783859275e-05
ZBTB43	1626.18168220569	-1.24167263542507	0.273217053179951	-4.54463812186445	5.50297131639276e-06	7.06463927759587e-05
HNRNPLL	59.2075802702352	-1.73843794286325	0.382668744324208	-4.54293163120319	5.54772483653006e-06	7.11542460775176e-05
LEPREL2	16.4865599669966	-2.66848853705808	0.587825323915291	-4.53959438032416	5.63625478057809e-06	7.22220935307378e-05
DDAH2	672.458202474118	-1.50133019227127	0.330818447471974	-4.53822996795987	5.67283774565798e-06	7.26229265794607e-05
CELF2	4192.89389524593	0.772737576541509	0.17044965249369	4.53352391885994	5.80076939974715e-06	7.41913531631527e-05
GABARAPL1	3782.55263822801	-1.93166175537926	0.426242921159121	-4.53183304517133	5.84740572707709e-06	7.47180631058787e-05
NBPF1	225.696759312093	1.01100890151208	0.223410064331753	4.52535074700476	6.02954218643818e-06	7.69735963372136e-05
CCL2	9.56871500923403	-5.53113448729911	1.22265317988578	-4.52387854404946	6.07165752482577e-06	7.74390733473589e-05
TEF	135.9936430984	1.90630353017041	0.421886434476135	4.51852293505835	6.22725288574162e-06	7.93496837478035e-05
DOCK5	1485.16854502163	1.29391067313851	0.286736057010802	4.51254957826866	6.40529555483345e-06	8.15425079090229e-05
SRI	273.089424399279	1.04018965716578	0.230593798757284	4.5109177383415	6.45477509326325e-06	8.2096108846351e-05
NKX3-1	66.0151530890423	-5.17839981410697	1.14838462466219	-4.50929044407073	6.50448084033051e-06	8.2651557097261e-05
TELO2	508.047085299323	1.32202596691693	0.2933890419134	4.50605093596904	6.60452399362884e-06	8.3845013591036e-05
ANKLE1	165.31333390205	1.42489751606498	0.316300280487824	4.50488856306859	6.64077818430341e-06	8.42272033042483e-05
LANCL1	103.75347310552	1.29637402444544	0.287810618773485	4.5042605793003	6.66044401267391e-06	8.43984848155479e-05
RDX	204.224684774593	-1.30051793418385	0.289025599802799	-4.49966347296291	6.80611232118901e-06	8.61646271493966e-05
SLAMF7	98.0492104836976	2.77511633992322	0.616794392807314	4.49925675765694	6.81914561102732e-06	8.62499137394757e-05
TNRC6C-AS1	272.244187341991	1.5465409360763	0.343795048042036	4.49843866246498	6.84543401176032e-06	8.65025415987941e-05
ECE1	2537.93767772713	-1.14058996327648	0.253660950639391	-4.49651379292499	6.90767004585608e-06	8.71282359927593e-05
PTGER4	1147.91294439961	1.53536614700257	0.341450631657378	4.49659776451432	6.90494377274488e-06	8.71282359927593e-05
GGT7	142.863014978938	-1.10701264446829	0.246212890787946	-4.49616037944055	6.91915547436234e-06	8.71928166401245e-05
MYL6B	20.1506730191319	-2.71800451838432	0.604604951628386	-4.49550489301139	6.94050621274549e-06	8.7381483549805e-05
PLVAP	32.8794713048936	3.3848923615179	0.75352900873885	4.49205315556869	7.05398109210724e-06	8.87285886131176e-05
MYO15B	4853.15660028578	0.833967899651031	0.185713942823087	4.4906046739069	7.10212617676982e-06	8.92522241921037e-05
ARHGAP23	42.1605032509426	-1.88986140200071	0.421115706729659	-4.48774854938844	7.19798131090592e-06	9.03739211702927e-05
NRROS	912.187264347042	-0.826904816013769	0.184313684904289	-4.4863994577677	7.24368758567677e-06	9.08644986708795e-05
CAMK2D	185.982747783771	-1.09032703843245	0.243204713763349	-4.4831657312917	7.35437667266191e-06	9.21685742562881e-05
AKR1A1	353.650244369772	-0.934498893503097	0.208580503165938	-4.48027921746669	7.45454551119674e-06	9.33385415103958e-05
LRRC8C	228.480372456022	-1.06118455644201	0.236944795754353	-4.47861516883524	7.51288337774714e-06	9.39830835692971e-05
CCNYL1	196.127097997849	-1.39117094108239	0.310799677217725	-4.47610162769839	7.60183099945871e-06	9.50090155388553e-05
CDK2AP2	213.531000927032	1.17102898238532	0.261673445273099	4.47515406526314	7.63562337352661e-06	9.53443655155584e-05
PLK4	31.5267748501876	1.98265036629985	0.443495183065196	4.47051161321947	7.80327063761104e-06	9.73489992659344e-05
SMYD4	51.7589218650741	1.72921962606374	0.387159067047062	4.46643194812106	7.95349459543935e-06	9.9132819807396e-05
PVT1	39.6114193300703	-1.56117570005272	0.349906259229795	-4.46169697989724	8.13131536550068e-06	0.000101257052615117
ATP6V0E2	196.054176035485	1.34061182249832	0.300500603712493	4.46126166116114	8.1478530833318e-06	0.000101278848943266
C2CD3	195.876103062196	1.07791617377902	0.241609760072825	4.46139333714877	8.1428473362009e-06	0.000101278848943266
LMTK2	665.880930835088	-1.53890886086716	0.345231686650105	-4.45761186002275	8.28777916019946e-06	0.000102831520775736
XKR8	600.0390701591	-1.44145658152238	0.323365450899779	-4.45767034638816	8.28551891007052e-06	0.000102831520775736
FGFR1	37.4791228026909	-2.82011943026345	0.632827278875165	-4.45638095006925	8.33548556275812e-06	0.000103329847274806
NAT8L	10.699349850752	5.09185566432402	1.14349390917889	4.45289268569899	8.47211036060345e-06	0.000104833755844215
PAQR6	91.26142987733	-1.47666974259597	0.331615323577881	-4.45295991350402	8.46945713915559e-06	0.000104833755844215
DEF8	779.112575964083	-1.07153497051397	0.240676388719822	-4.45218152147599	8.50022595467104e-06	0.000105086728454047
EMBP1	21.0039331565161	-2.98855741615092	0.671503644699712	-4.45054533916545	8.565250757451e-06	0.000105795135144782
TP53I3	123.329252393594	-1.58975991448848	0.357521143173719	-4.44661789894765	8.72327997551961e-06	0.000107649990184385
TIMM10B	281.171669922465	1.03305043743334	0.232336273723955	4.44635880947602	8.73380239415425e-06	0.000107682830958708
IFIT2	203.787637227718	1.60585641071659	0.361533366496214	4.44179309445123	8.92123232832231e-06	0.000109894820533596
SGMS2	47.0933702912981	-1.75406565609411	0.394938786070979	-4.44136083352133	8.93917515700719e-06	0.00010991815197548
TBC1D2	417.326838444039	-0.912100380694984	0.205363135759628	-4.44140267590465	8.93743680461595e-06	0.00010991815197548
IFI27L2	115.67284412492	-1.37408469179133	0.30940586746976	-4.44104277345557	8.95239960882699e-06	0.000109982035732477
LNPEP	317.415882437946	1.2204297829946	0.274835663847848	4.44058011215839	8.97166973836857e-06	0.000110120010820943
SYNGAP1	49.0469339695155	-1.87774591403169	0.422902639754101	-4.44013760501357	8.99013751285152e-06	0.000110247899419015
CASS4	46.901675123759	-3.12197821592625	0.703556195862195	-4.43742551666441	9.10412093425249e-06	0.000111446155994094
MINPP1	71.1797092457123	2.21867354810533	0.499972600009879	4.43759027607011	9.09715722657472e-06	0.000111446155994094
CNOT6L	617.134068788189	1.14728807919293	0.258669173791097	4.43534906915304	9.19232163971788e-06	0.000112425376625764
ID3	46.8118713868466	-3.13330627825565	0.706962061526933	-4.43207132146267	9.33321327013275e-06	0.00011404670416974
LINC01094	12.0259381071514	-5.45740618785256	1.23168541213125	-4.43084421890596	9.38648826788243e-06	0.000114595469067249
ST6GALNAC4	99.3280434790258	-1.17758540287644	0.265830038057583	-4.42984326181134	9.43016012055622e-06	0.000115026120508797
SLC25A25	676.025367403317	1.29957413377744	0.293472934561916	4.42825889793684	9.49968310464074e-06	0.000115771049081289
IMPA2	342.164874059928	-1.34298368348942	0.303383228705101	-4.42669058939594	9.56898362985127e-06	0.000116511944677069
CAMSAP2	16.4113253999026	-3.54469680588349	0.801987874136795	-4.41988828035431	9.87519401716135e-06	0.000120133576951222
MSLN	9.16520086652784	5.21922236106896	1.18217314586123	4.41493902931342	1.0103846352119e-05	0.00012280611120792
RUNX3	4223.74462471337	0.91223402626378	0.206776303731101	4.41169519816005	1.02564430407921e-05	0.000124550316287917
SSBP2	127.04017079427	1.02881954624451	0.233275160106117	4.41032618207827	1.03215027392255e-05	0.000125229357415332
PLCL1	90.6593460905991	1.44544217076071	0.327962768914278	4.40733616058266	1.04649705222506e-05	0.000126745505051979
ZFPM1	59.1080818355347	1.59301913327434	0.361432591813497	4.40751379193927	1.04563944428536e-05	0.000126745505051979
2004-09-01	8.00461794542217	-4.01880323436244	0.91241594049682	-4.40457367741094	1.05992113838383e-05	0.000128257948353196
ACADVL	3253.80509928917	-1.00795810415979	0.228951846971771	-4.40248950812817	1.07015766686881e-05	0.000129382345284809
ADIPOR1	2771.20315053554	-0.803926469862713	0.182623103315063	-4.40210715549922	1.072045834666e-05	0.000129496330187433
KDELR2	414.538194471076	-0.982012861637645	0.223117697521442	-4.40132213870338	1.07593244928738e-05	0.000129851301236463
EIF3G	2501.24260685639	-0.758546701023208	0.172398779846525	-4.39995400024577	1.0827382742743e-05	0.000130557648600435
GPX3	80.9893771028805	-2.60788714939258	0.592941142371404	-4.39822262790303	1.09140994750265e-05	0.000131487541432641
MPZL2	28.4796594789175	-2.64252782275679	0.601196889103271	-4.39544493767809	1.10546084225279e-05	0.00013306329189085
APRT	537.561723048198	-1.05222708563223	0.239467829447555	-4.39402272973234	1.11272173999109e-05	0.000133819687395943
CPD	1429.17798316174	-1.33612590052585	0.304257613889013	-4.39142962914723	1.12607782238936e-05	0.000135307140448154
CAPN1	1191.99744237763	-0.753865050988062	0.171814971665507	-4.38765634729262	1.14578624854836e-05	0.000137554601512843
SYNJ2	44.9910636313368	-1.73431625437851	0.395664857424192	-4.38329617057488	1.16897019634817e-05	0.000140125335576851
TNS3	471.903193333849	-1.06085343585935	0.242024679262303	-4.38324487855065	1.16924557281603e-05	0.000140125335576851
CLEC11A	63.7395739862275	-2.00850029556796	0.458438325774642	-4.38117884706544	1.18038929776835e-05	0.000141213734505074
PTRHD1	146.651592936999	-1.1361782208838	0.259329880498565	-4.38120828459677	1.18022980859865e-05	0.000141213734505074
GABBR1	2282.97715159205	0.939949934606539	0.214576854328878	4.38048147152859	1.18417362004441e-05	0.000141542846835675
CLN3	822.603112221341	-1.10280919747104	0.252132926345082	-4.37391979483743	1.22035230610111e-05	0.000145740068779189
ADCK3	1360.53548672103	-0.913128194353472	0.208849795656976	-4.37217662330508	1.23013942635384e-05	0.000146780922144555
ODF3B	1123.74308870111	-1.04148156717584	0.238449940132109	-4.36771578386148	1.25552728794794e-05	0.000149679832813846
GNA15	1805.75860926759	-1.17997486156841	0.270259302450425	-4.36608416757407	1.2649375380223e-05	0.000150478665807994
HSD3B7	9.2295664440433	-3.63161687606823	0.831726255867677	-4.36636074723846	1.26333765820258e-05	0.000150478665807994
LYST	2658.39209593715	1.29729240953656	0.297140869322622	4.36591712373305	1.26590474219492e-05	0.000150478665807994
SLC47A1	8.84619509989221	-4.48164237557955	1.02653562976963	-4.36579330089622	1.26662214685806e-05	0.000150478665807994
SLC6A16	19.7853295287304	2.63405138968034	0.60349822937177	4.36463814056644	1.27333363106581e-05	0.00015114492268925
NHS	43.714650749815	-2.58016642390094	0.591546506748938	-4.36173047167703	1.29037772101373e-05	0.000153035446081784
CCSAP	572.230844053798	1.17226812965911	0.269040741437117	4.35721416539844	1.31728358973758e-05	0.000156091268271846
RHOBTB3	15.8260899779427	-2.89994885755461	0.665614512894625	-4.3567993205907	1.31978168757212e-05	0.000156252113711001
MTX1	165.728970851748	-1.35771718344761	0.311690099007828	-4.35598431830044	1.32470260711509e-05	0.000156699277307966
GPRC5B	11.7710844072085	5.21694308162589	1.19800351296402	4.35469764919011	1.33250706117081e-05	0.000157486468713699
PARP12	828.672902139249	0.930022168110865	0.213626632840068	4.35349354968829	1.33985039499389e-05	0.000158217850953675
RAD18	50.3649681596504	1.65459282595166	0.380254750810981	4.35127456638703	1.35348435061392e-05	0.000159690169118944
ANKRD9	131.879422816866	-1.42408033776527	0.327518350418695	-4.34809327765832	1.37326200894432e-05	0.000161884191037172
SYAP1	714.292807839846	-1.00734677966625	0.2318589649785	-4.34465313756431	1.39495903276672e-05	0.000164300505854158
INPP5F	156.289686763885	1.08530721942254	0.249815300481942	4.34443854050882	1.39632327850478e-05	0.000164319899217856
DLG5	23.525147741757	-2.64812466843011	0.609789033608182	-4.34268988532131	1.40748743553171e-05	0.000165491526969214
TAGLN2	5018.88757106818	-1.11711786809398	0.257332226367157	-4.34115028601234	1.41738731967068e-05	0.000166512620110197
SHISA4	29.4185935803566	2.24609169827528	0.51743516472136	4.34081765487432	1.41953490086339e-05	0.000166622014327564
LGALS3BP	229.656514030927	-1.17554147215708	0.270994171520633	-4.33788470637854	1.43860581583698e-05	0.000168715945764854
IQGAP3	9.54453237422888	-5.77678156526168	1.33191690381602	-4.33719367079947	1.44313457231305e-05	0.000169102287181729
PLAU	62.9644568570912	-4.8989167468529	1.12984718146393	-4.33591093310994	1.45157716129623e-05	0.000169946187653297
PHLPP2	212.633179942793	1.20254589035354	0.277430590991314	4.33458288091667	1.46036761125348e-05	0.000170829338505125
TNFAIP2	20507.9133320723	-1.06752950081222	0.24650540212148	-4.33065357442405	1.48667416596982e-05	0.000173758214381012
LOC653653	298.353113055716	-1.27771271543993	0.295266808642987	-4.32731576336723	1.50937504018807e-05	0.000176261034104827
RUFY4	54.6867563215288	-1.88130623460402	0.434965053903851	-4.32518938640962	1.52400872941304e-05	0.000177818326878192
GATSL3	98.8949744936679	-1.65644348307212	0.383020527649126	-4.32468592020096	1.52749332768767e-05	0.000178073222150346
EIF2S3	2769.28793512475	-0.666126385972672	0.154063987365068	-4.32369950541542	1.53434255046903e-05	0.00017856775069095
SLC25A45	126.58370955812	1.30227155375121	0.301188565199928	4.32377488463669	1.53381811934193e-05	0.00017856775069095
ANKS1A	389.413737448139	0.939469662783449	0.217329565424116	4.32278811651827	1.54069684327949e-05	0.000179155053983382
KCTD15	421.610576667406	1.00276511065562	0.232049301223254	4.32134509937982	1.55080903625673e-05	0.000180177965891813
APOBEC3D	30.2731234618235	1.93930283142576	0.44885748858643	4.32053130612375	1.55653970477351e-05	0.000180690515898199
GPATCH11	105.202017886137	-1.55807961572428	0.360788807421107	-4.31853645034424	1.5706728439282e-05	0.000182176770670012
STX4	799.267782598146	-1.08423239995654	0.251128742066422	-4.31743651098994	1.57851792267562e-05	0.000182931797841038
RSRP1	704.298892613609	1.22506936870432	0.283779558991038	4.31697537715537	1.5818179598135e-05	0.000183159276530222
TRAK1	1324.16322671227	0.876966042735291	0.203227330060643	4.3151973825253	1.59460358787115e-05	0.000184483783333269
IGSF6	108.20316741871	-1.64215645397163	0.380775154956881	-4.31266702302986	1.61296946925931e-05	0.000186451103712355
TBC1D10C	966.323259971473	1.71304520047999	0.397452296383186	4.31006492117091	1.63206626058055e-05	0.000188499524767558
HLA-DQB2	98.8648147412382	-1.52243135916225	0.353694978962237	-4.30436237356028	1.67467358685466e-05	0.000193257614092124
SGSM2	871.260337434985	-0.884925180734455	0.20563144274462	-4.30345266717537	1.68156786186912e-05	0.000193889870133696
C9orf78	1997.09963623898	0.843568206772583	0.19613354001525	4.30098904403089	1.7003746802596e-05	0.000195893459799798
PTX3	72.734039370138	-2.70101079275618	0.628047262550875	-4.30064893808432	1.70298667473771e-05	0.000196029508155942
ARSG	133.70204211229	-1.29785902760797	0.301801904396642	-4.30036725647119	1.70515286794673e-05	0.000196114055290801
R3HDM4	1533.63422970634	-0.884797078498034	0.205762739776613	-4.30008406506746	1.70733331850236e-05	0.000196200098966823
CSNK1A1	1000.05332095913	-0.78017574320119	0.181473146500573	-4.29912501240909	1.71473735920275e-05	0.000196885769877278
CSRNP1	6225.66518064142	-1.43934883815634	0.33500919192314	-4.29644580763193	1.73558372535825e-05	0.000199112444472004
NECAP2	571.51758246393	0.999017101464316	0.23257391894502	4.29548208155051	1.74314117291607e-05	0.000199712279533506
RRBP1	1853.07282238599	1.06692246378788	0.248397513825265	4.29522199058082	1.74518614835456e-05	0.000199712279533506
SMIM13	141.436334026926	-1.13434419836068	0.264090880910597	-4.29527969481343	1.74473224933923e-05	0.000199712279533506
SNX5	837.229521146003	0.904962135537894	0.210768327155291	4.29363437928286	1.75771845428369e-05	0.000200978525766093
EPHB6	174.534087435494	-1.16962289576127	0.272497166440653	-4.29223874522748	1.76880610781829e-05	0.000202004220504057
FZD1	572.304030094786	1.6082245175839	0.374691096999289	4.29213432201447	1.76963837498079e-05	0.000202004220504057
EEPD1	131.885809543459	-2.0620768774021	0.480970135209721	-4.28732831094171	1.80834926349084e-05	0.000206251192433785
GH1	7.16405431634998	4.54775141898598	1.06079216537872	4.28712764612317	1.80998297257122e-05	0.000206265780018973
IFITM3	2850.14211764664	1.51011374339909	0.352277232395257	4.28671967566933	1.81330879327353e-05	0.000206473016211644
TMTC4	153.82486839855	1.27650972185483	0.297880056496847	4.28531448821027	1.82480865538242e-05	0.000207609875094921
COTL1	41992.8835731541	0.851782839795569	0.19881762314966	4.28424214263133	1.83363129160698e-05	0.000208440509812718
NFE2L3	33.5604366750682	-2.46009072175316	0.574469463367992	-4.28236987102879	1.84913274716123e-05	0.000210028361282044
PLEKHN1	6.137733539492	-4.41567524748817	1.03147131593277	-4.28094817498151	1.86098696969141e-05	0.000211199664547083
PAFAH1B3	40.5673818937392	-1.53776616602416	0.359228278124586	-4.28074920508024	1.86265176082758e-05	0.000211213607779936
C14orf2	655.686970657683	-0.89765627633523	0.209746854866745	-4.27971268940134	1.87134730896519e-05	0.000212024114459927
KCNJ15	6.08036924593796	-5.97602925080991	1.39724225557116	-4.27701726524656	1.89414117551801e-05	0.000214252236352153
TBATA	7.02832619827719	5.95217267954945	1.39163973362573	4.27709308359706	1.89349641820424e-05	0.000214252236352153
PLXND1	2704.51084475696	-1.0277324996527	0.240610002693673	-4.27136232137918	1.94282457555218e-05	0.00021957764881117
PVRL1	168.842570809259	1.27275309801342	0.29803300589282	4.27051055704594	1.95025988504128e-05	0.00022023627292082
DRD4	12.3659685847733	2.97276917573706	0.69626630556759	4.26958643835807	1.95835744578566e-05	0.000220968536180988
SNAI3	80.9542704036936	-1.46742732034426	0.343846435910526	-4.26768221825079	1.97514419322253e-05	0.000222679219413681
FHL3	486.22654848803	-1.30147038430052	0.305182356354502	-4.26456627390583	2.00290888950421e-05	0.000225253250972321
KCNQ1OT1	29.4851459986903	2.83483224455234	0.664720415972392	4.26469862582057	2.00172204480123e-05	0.000225253250972321
PRKAG2-AS1	137.74815313283	-1.69244366236609	0.396834886755233	-4.26485603673749	2.00031135938119e-05	0.000225253250972321
MKNK1	553.134084321651	-0.790094233594489	0.185407962031196	-4.26138243977651	2.03166218405102e-05	0.000228299496284913
JADE2	1038.11436153863	1.34273401973449	0.315244684330418	4.25933913076588	2.05032196849035e-05	0.000230207461675252
ANKRD22	10.105946287284	-3.33154161976789	0.782468262276117	-4.25773386651721	2.06509580452688e-05	0.000231676349962401
CDK5RAP2	313.697551400923	0.861541202857225	0.202423767926816	4.25612669737828	2.07998867452651e-05	0.000233156177280394
ATP6AP2	1997.30839877198	-0.729247729217336	0.171362255202707	-4.25559133984727	2.08497224128132e-05	0.00023352371022953
WNT11	6.59620282591819	-6.14702739254786	1.445381497847	-4.25287538390681	2.11043030672886e-05	0.000236181979914803
TMTC2	226.708406137585	-1.28808549161628	0.302928008985797	-4.25211751111689	2.1175868835738e-05	0.000236789429642399
CXorf23	101.680117572547	1.53393123125395	0.3609054677921	4.25022995810518	2.13551156965217e-05	0.000238599000661463
IL27	12.0539354475747	-3.35825496553173	0.790341777179797	-4.24911735972645	2.14614465128623e-05	0.000239591600923543
PLXNB1	18.4118996664032	-2.29925345291118	0.541179698064524	-4.24859517297902	2.15115254053466e-05	0.000239955109936838
ANPEP	5195.60321229939	-2.95778926312389	0.696318351675392	-4.24775428653753	2.15924021871547e-05	0.000240661289796294
SPAG9	858.837225546087	-1.02284666194452	0.240868751004695	-4.24648966575406	2.17145791002712e-05	0.000241826263833752
KIAA0922	529.067363893335	1.11997463672836	0.263923056459451	4.24356496833928	2.19996642303417e-05	0.000244802112613502
XPO1	513.351537026824	0.988578039966279	0.233114902827941	4.24073290885197	2.22791119589356e-05	0.000247710450984984
NOTCH3	28.7126505797819	2.51796919087396	0.59394521407027	4.23939638071747	2.24121615175893e-05	0.000248987662991028
OAS2	409.07270975038	1.02795253685124	0.242648641076604	4.23638283029461	2.27149366505897e-05	0.000252146841361246
HOMER2	11.2868661259249	-2.92396560976447	0.690818366511003	-4.23261127889816	2.30993556166437e-05	0.000256206456062175
SMTN	83.2647240905684	-1.50329659370334	0.355194915543296	-4.23231450654055	2.31298657323608e-05	0.000256337298383397
CTIF	381.048720808894	-1.05797782031145	0.250022930655091	-4.2315231548539	2.32114093735693e-05	0.000257033052222435
IFIT3	137.788134139689	1.36229103191515	0.322096310676418	4.22945245493272	2.34260779570672e-05	0.000259200659011234
NDEL1	1351.5435702107	-1.27056414124638	0.300470444566185	-4.22858275821705	2.35168012419456e-05	0.000259994466030808
2001-09-01	43.4342233357002	-1.84511601354592	0.436370198424375	-4.22832727855427	2.3543515324417e-05	0.000260079897511181
ENSA	666.578346087648	-0.975152873829763	0.230683063861389	-4.22724086244886	2.36574386072285e-05	0.000260917547537694
UHMK1	1578.03900360297	1.18975055241957	0.281442571216468	4.22732974360333	2.36480987258698e-05	0.000260917547537694
PMP22	78.1645955448261	-2.51149313662625	0.594265253752327	-4.22621568528212	2.37654211352618e-05	0.000261897617627366
PDCD4-AS1	68.5661024058869	1.35004128038818	0.319567946309334	4.22458289693853	2.39383725449923e-05	0.00026359150090137
CES1P1	6.67361698556824	-5.27506090312017	1.24876866987551	-4.22420983995861	2.39780559406304e-05	0.000263604663141858
SLC25A42	53.8869836632035	1.77953560732885	0.421268155612399	4.22423481011027	2.3975397823626e-05	0.000263604663141858
SIGLEC7	108.514095232293	-1.54848554758269	0.366765010142985	-4.22201001938272	2.42133343800443e-05	0.000265977750070446
CENPE	19.1356898724123	2.59436946900327	0.61477085215895	4.22005932762162	2.44238035272253e-05	0.000268074728137766
MPP3	5.90399654517846	-4.67922591983107	1.1090144921373	-4.21926489960762	2.45100158021619e-05	0.00026880560164773
ELANE	12.0027705883044	-4.95362451389664	1.17441663244335	-4.21794478812064	2.46539164626053e-05	0.000270167478163814
PTGIR	146.94827818811	-1.49125836320888	0.353659205508369	-4.21665360319199	2.47954411915393e-05	0.000271501161823905
MYCL	161.298767163114	-1.94490041926718	0.461367702739413	-4.21551055203726	2.49213738383098e-05	0.000272662123671859
VAV1	1481.00972905434	0.889584177702525	0.211115198066959	4.21373821424442	2.51178402562929e-05	0.000274592319098723
GGT1	147.152360065305	-1.25638738256518	0.298303016459912	-4.21178235967995	2.53363595851658e-05	0.000276760329822649
CTSC	1559.45689327175	1.00054670964232	0.237610584120818	4.2108675981099	2.54391815425085e-05	0.000277662078700623
CD1A	5.59258116106321	-5.72903510000772	1.36102076340183	-4.20936642119124	2.56087789727195e-05	0.000279290648382414
LBR	1074.63563184465	-0.704826424730752	0.167589592688272	-4.20566941792011	2.60310501723277e-05	0.000283670107605844
ARRDC4	735.262523849093	-1.72351200080474	0.410136086687244	-4.20229298700809	2.64224843444103e-05	0.000287706828735876
SPINT2	478.135504675132	-1.20993314688759	0.287960534064616	-4.20173254233544	2.64879967179654e-05	0.000288191087404837
DIDO1	565.802342165172	0.838993638800392	0.199759036833664	4.20002845477779	2.66881438084588e-05	0.000290138249117674
CX3CR1	86.3787618770262	2.30398981640317	0.548765246788259	4.19849804609103	2.68691171472001e-05	0.00029187404177823
ARHGAP27	4227.56240453256	1.01232357319667	0.24124774309393	4.19619914455538	2.71431605956959e-05	0.000294617285134582
PHF20L1	349.630939313347	-1.02924221442687	0.245401235464601	-4.19411993781646	2.73933021194721e-05	0.000297096953628289
CYP2U1	42.6704569668529	2.18714948006805	0.521800650493591	4.19154226427112	2.77064560122804e-05	0.000300255565234349
CDK2AP1	490.534627102226	0.805448686812263	0.192214281068649	4.19036859454058	2.78501666492508e-05	0.000301574373724457
INPP4A	750.041820428811	0.811665331076753	0.19382446076032	4.18763105488757	2.81881255142365e-05	0.0003049928462038
RALGPS1	98.9474963822341	1.16676288372481	0.278836767254623	4.18439395640878	2.85927880472796e-05	0.000309127080245964
C3orf62	352.410905220624	-1.28645856021248	0.307531443208408	-4.18317732584069	2.87462993635875e-05	0.000310541647225884
HERC3	651.271508656496	0.814236193265428	0.194766139444933	4.18058393304878	2.90761460642767e-05	0.000313668112126106
MAP3K13	59.4176683578886	-2.30085231739497	0.550371773692265	-4.18054200337946	2.90815084245988e-05	0.000313668112126106
TADA3	705.952497242599	0.876790839637426	0.209757394553136	4.18002350527536	2.91478965714302e-05	0.000314136811357554
POMGNT1	111.198136646697	1.21886451365569	0.291658023227468	4.17908789262099	2.92680564487124e-05	0.000315183834303823
PEA15	1367.91237689704	-1.20280939248118	0.287951298896615	-4.17712785839187	2.95213099749074e-05	0.000317661354309726
TBCB	665.27365545584	0.861695069877252	0.2063813434055	4.17525661795982	2.97650329768454e-05	0.000320032513121529
FAM32A	1155.54959709344	0.991566630114268	0.237517951099272	4.17470185106067	2.98376563167704e-05	0.00032056173821735
DDIT4	5423.09338937619	-1.28701725604959	0.308389273576472	-4.17335285732773	3.00149534786088e-05	0.00032221381876958
ZFYVE9	5.75393015703109	-5.78320118169165	1.38614478108468	-4.17214800402465	3.01741524701746e-05	0.000323669178180463
RNF152	7.70162399678301	-6.14919663681005	1.47462816635146	-4.16999808977234	3.04602192103282e-05	0.000326482067874081
SNCA	23.4370625565541	-2.07695195220089	0.498328551705743	-4.16783655098957	3.075042983447e-05	0.000329334939697084
INPP5D	2631.35020880356	0.736603515166504	0.176804904819137	4.16619389558233	3.09727296948182e-05	0.000331456602624703
DLL1	25.9292565035347	2.42720159917236	0.582901663362012	4.16399840956527	3.12722292554813e-05	0.000334400465528167
RNF19B	1371.96798516512	-1.20031244517483	0.288290972327913	-4.16354503050325	3.13344193139363e-05	0.000334804115259204
SLC35E3	65.0972047126513	1.86163979567081	0.447262922143868	4.16229404115905	3.15066277279839e-05	0.000336381751066192
OPTN	22.2894995388944	-2.40289896268835	0.578064436560303	-4.15680123307098	3.22734545901713e-05	0.00034430045247365
SIPA1L2	166.787268410068	0.988702879617473	0.238068154315006	4.15302450872638	3.28109581844075e-05	0.000349762260863824
RNF24	196.467737333319	-1.21970718403636	0.293738546149153	-4.15235657705278	3.29068989272753e-05	0.000350512209569065
KIAA1958	63.604004186441	-1.69429864337478	0.40809670075974	-4.15170874996186	3.30002064203861e-05	0.000351232966236557
STARD5	68.3599862176428	-2.05014801871305	0.493971121406315	-4.15033982730885	3.31982017011822e-05	0.000353065968092231
EPHX3	18.6390762127228	2.66438740120376	0.642667762918088	4.1458239465846	3.38593918983221e-05	0.000359546670939957
PDP1	947.669338814859	1.37131938580362	0.330771618786306	4.1458193748163	3.38600675655237e-05	0.000359546670939957
SNORA55	42.2239609281057	2.10946244333186	0.509550965330176	4.13984583851192	3.47539295028869e-05	0.000368752382905147
SNHG1	435.527321571389	1.13464109468163	0.274116579319693	4.13926475187163	3.48420676115454e-05	0.000369401425807236
CRIM1	7.34184678312012	-4.19182042075758	1.01281581372065	-4.13877860512332	3.49159684657824e-05	0.00036989863576511
SLC44A1	303.003192978254	-1.18485703103299	0.286438606954046	-4.13651303374435	3.52623334826102e-05	0.000373279323063983
MITF	65.4443558784391	-1.49276980685501	0.360965284368979	-4.13549410842817	3.54191702540748e-05	0.000374650034085187
CD84	223.60439594142	-1.4002160685049	0.338675346886715	-4.13439029848625	3.55898201880684e-05	0.000376164627265556
ERP29	2394.53330076307	-0.827798206870222	0.200296337348735	-4.1328674194823	3.58265405679363e-05	0.000378374674402153
BCL6	2442.60854048172	-1.17075898466888	0.283321510819791	-4.13226295907177	3.59209133613207e-05	0.000379079099555755
FARP2	200.853784378612	1.25113562144752	0.30282992555142	4.13147947373214	3.60435881443354e-05	0.000379510269887792
SLC35E1	665.516320977978	-0.937518478308727	0.226921218775619	-4.13147119236898	3.60448869268519e-05	0.000379510269887792
TRIP10	62.1544825733528	-2.11437367406364	0.511772580569586	-4.13147119314289	3.60448868054762e-05	0.000379510269887792
TREM1	997.323442431808	-3.65125793643664	0.883937493206704	-4.13067435706431	3.61700642390455e-05	0.000380535744966547
S1PR2	71.1304361672505	-1.41482029278343	0.342583748055324	-4.12985233775581	3.62996302649095e-05	0.000381605783091888
CTC1	357.693466659661	0.864521672984757	0.209354709773672	4.12945891649331	3.6361796821707e-05	0.000381966175509005
MIR142	80.9759351651261	1.66620987343674	0.403654419403239	4.12781278574891	3.66230086163745e-05	0.000384415304235325
FBXO31	398.66440136373	1.55590656509023	0.376987369483453	4.12721138966042	3.67188831041894e-05	0.000385126539633374
TMPO	1333.24792094004	1.10073764132618	0.266724481650791	4.12687142370125	3.67731858128983e-05	0.000385400994081929
NUCB2	115.983901602908	-1.20847207602938	0.292940726274917	-4.12531262346656	3.70231504807337e-05	0.000387724094254656
CECR5	264.903367802729	-1.12319104189963	0.272286586777486	-4.12503258126888	3.70682278250433e-05	0.000387899606376962
TCF3	774.47086673813	1.01900277682137	0.247315675897437	4.12025146858851	3.78459109181488e-05	0.000395735334165498
LGMN	42.0699208961643	-2.64631425451994	0.64240654109857	-4.11937625976616	3.79899369140523e-05	0.000396938333980693
MORF4L2	526.293187773666	-1.03516736967175	0.25159738834148	-4.11438042539126	3.88220734950192e-05	0.000405323752084431
DUSP23	85.7666912911518	-1.32952039724852	0.323181849463058	-4.11384611932082	3.89120878310862e-05	0.00040578046422951
EMC10	1091.18397557413	-0.636400271735265	0.154700043247531	-4.11376919085264	3.89250642427782e-05	0.00040578046422951
CXCL3	23.3283414352562	-3.27387962042229	0.79597707467023	-4.11303255408285	3.90495294029186e-05	0.000406459311368677
UNC13D	1718.35168604693	0.866589917699526	0.210690888634003	4.11308682268127	3.9040347084811e-05	0.000406459311368677
PTENP1-AS	10.1429075161153	4.05152191375885	0.985146317436702	4.11260930691057	3.9121213747813e-05	0.000406896268730101
TMEM102	96.4473725848509	1.5979955938317	0.388636501157443	4.11180007300532	3.92586195570354e-05	0.000408015607505516
MEX3B	50.7859563029644	-1.80990098000219	0.440400321393361	-4.10967225063763	3.9622107236651e-05	0.000411353425538597
TMEM184B	362.522041142793	-0.959463209126127	0.233470523870323	-4.1095689221096	3.9639839517517e-05	0.000411353425538597
PDGFRB	19.6067215299279	2.69116390666695	0.655025960568732	4.10848434820861	3.98264189820253e-05	0.000412976750352599
LY6E	2539.36585270546	1.13280032540077	0.275855251053205	4.1065026715126	4.01694818222621e-05	0.000416219033283923
CHST2	628.172726071849	0.988660041277282	0.240822375526868	4.10534959267927	4.03703885971777e-05	0.000417984567652411
MUC13	6.05188005440708	4.80233844850083	1.17104558949111	4.10089794248551	4.11550049002954e-05	0.000425786447979038
FOXO1	760.606993363894	1.17662327886636	0.287052342217041	4.09898511811034	4.14965713424663e-05	0.000428996252263474
KIF3C	11.6249303815634	-3.33552965678775	0.813947853292534	-4.097964806093	4.16798632239397e-05	0.000430297540889748
MIF4GD	284.811877674128	-1.18010734827678	0.287976118335364	-4.09793477007174	4.16852706059787e-05	0.000430297540889748
SIGLEC12	5.53195071882499	-5.9417415963412	1.45006491936765	-4.09756936877853	4.17511070921697e-05	0.000430652609147998
EHBP1L1	7967.48912355431	0.836685559370814	0.204236898796251	4.09664249850121	4.19185495226044e-05	0.00043176569009323
FAM183B	15.2834869876914	-2.80046669674844	0.683603695742499	-4.09662310808122	4.19220592658779e-05	0.00043176569009323
SNORA11	10.1069298504612	3.21669998585312	0.785257825444568	4.09636157911831	4.19694242983504e-05	0.000431928755851844
TCN2	209.822583069292	-1.28939649028836	0.314782091960181	-4.09615579545569	4.20067290897111e-05	0.000431988119422569
PRKAG2	1082.60573746416	-0.863177463464584	0.210763413346452	-4.0954805663813	4.21293567905983e-05	0.000432924178032719
MAPK1	1576.39355133006	0.836032070767392	0.204264610923808	4.09288749033105	4.26034467197213e-05	0.000437467775987063
SIGLEC15	6.33227530341821	-4.34131058607126	1.06160440973923	-4.08938635356428	4.32515916261335e-05	0.000443790488460507
LGALS2	334.234695384721	-5.46998376150391	1.33785668538027	-4.08861713012939	4.33952413942667e-05	0.000444931150163671
MARCH9	76.0596149695052	-1.57903748471119	0.386686911941304	-4.08350382686569	4.43616984009734e-05	0.000454500033430467
NOD2	1350.2273917562	-1.36164931602316	0.333473075730714	-4.08323614444579	4.44128508326171e-05	0.000454684028927645
FAH	78.1297332498235	-1.42754350306009	0.350220741353396	-4.07612495348927	4.57924181771971e-05	0.000467795257218804
OSTC	184.553689631204	-1.14318522206918	0.280460074512398	-4.07610681861474	4.5795987730356e-05	0.000467795257218804
POLR2A	4628.95018506661	1.17081344546654	0.287216667820678	4.07641191004115	4.573597058516e-05	0.000467795257218804
C11orf96	15.8300996787002	-2.8578447173409	0.701310400904186	-4.07500689232092	4.6012984251777e-05	0.000469661593353831
PRCP	600.035533544486	-0.930470075722816	0.22836841074097	-4.0744254982718	4.61280768334649e-05	0.000470485775476397
POLR3D	108.669032671325	1.10503586967201	0.271267534949323	4.07360161944351	4.62916392376737e-05	0.000471802733837541
CCDC71L	257.280520191358	-1.18070067362707	0.289920284025209	-4.07250109317776	4.65109818188721e-05	0.00047368582078432
GPR155	161.275178772406	1.05606431848476	0.259418629890133	4.07088850531675	4.68341626062352e-05	0.000476622852437006
FAM222A	30.2343067207278	2.06552518991855	0.507623113242995	4.06901328176875	4.72126562296749e-05	0.000480118014130725
RALB	825.960754514425	0.804223298849461	0.197669774403182	4.06851933371011	4.73128358540242e-05	0.000480779840896457
RASD2	29.1445172725575	-6.57962959930684	1.61801406624232	-4.06648479551687	4.77275975897556e-05	0.000484635012442158
SCN4B	31.9982792308062	-5.43791473406105	1.33764629470379	-4.06528598448756	4.79735992758019e-05	0.000486772120651804
CES2	175.958699092191	-0.915589091538865	0.225264786132701	-4.06450163497592	4.81352015483407e-05	0.00048805032628362
FPR2	22.8649518530813	-2.09931353937315	0.516667286461005	-4.06318262135916	4.84081268413921e-05	0.000490454527717004
ZNF496	140.10722568249	-0.995471783010874	0.245034666801541	-4.06257529191626	4.85342858191508e-05	0.00049136928835974
ZFYVE21	71.314790154922	1.21255960154614	0.298547891587168	4.06152458521752	4.87532828234691e-05	0.000493221911459291
PLEKHM1	1807.55642331431	0.6631782188059	0.163475918806739	4.05673339319112	4.97638319689704e-05	0.000503073778827275
PSMB3	568.724250130367	-0.924414363602879	0.227931577967173	-4.05566605490711	4.99916414801324e-05	0.000505004059730718
DNMT3A	245.488826204988	0.930509370172414	0.22944674765749	4.05544807094606	5.00382887265219e-05	0.000505102784801693
ZNF562	250.544748094856	1.08672420796492	0.268079491766262	4.05373869073294	5.04055186694938e-05	0.000508435047669165
ECRP	7.43716129017409	-5.41175930459315	1.33562850228541	-4.05184472728233	5.0815385740311e-05	0.000512192166203664
SLC25A25-AS1	139.561361699961	-1.29209673248704	0.319121798890121	-4.04891404153788	5.14558379969693e-05	0.000518266227119475
ANGEL1	229.668032982482	1.28905607646472	0.318637141808244	4.04552987498387	5.22049072301583e-05	0.000525424554914554
C3orf17	269.423598618096	-0.897389787194626	0.221880070785207	-4.04448125520634	5.24391035413138e-05	0.000527394155880262
SPTBN5	28.6810096695092	-2.05281276774711	0.508054682515674	-4.04053508095317	5.33293867119444e-05	0.000535954467483649
LOC100506585	96.9795223638762	1.76349210752791	0.436599791985016	4.0391501322301	5.3645221546854e-05	0.000538733317264521
ZBTB7A	1950.6080362981	0.944707979755739	0.23395691289174	4.03795710961911	5.39187081218473e-05	0.000541075220998464
ZP3	39.1675487624371	-2.13245406899599	0.528124235532255	-4.03778869728798	5.39574209288876e-05	0.000541075220998464
SH3PXD2A	20.5216448738816	-2.57187474107025	0.637055708522627	-4.03712690532919	5.41098017366168e-05	0.000542206338104007
PFKL	2247.26690258937	0.788617940522467	0.195360117330879	4.03673969537392	5.41991476811616e-05	0.000542704623491631
HAVCR2	221.714992477132	-1.09158276647397	0.270441760435992	-4.03629515173314	5.43018953151824e-05	0.000543336276133944
BCL2L2	298.316843096155	-0.834816119625206	0.206840642817906	-4.0360352213764	5.43620586433019e-05	0.000543541225763467
CDKN1A	8444.07947901339	-1.27786670113011	0.316733555936602	-4.03451632193303	5.47148869022608e-05	0.000546669964104427
MAP3K6	65.3041527953946	-1.411295974606	0.350144954207563	-4.0306049184687	5.56334885889311e-05	0.000555442803710771
PSRC1	94.353462298342	-1.17552605055168	0.291710629325366	-4.02976762715264	5.58320176976108e-05	0.000557018920919062
GPR183	663.984521050905	-6.16337269111441	1.53000204554007	-4.02834277841688	5.61714054405108e-05	0.000559997024544481
DGKE	120.812306676058	1.06068270955486	0.263422021631998	4.02655291681211	5.66005060684781e-05	0.000562671212620569
FADS3	124.091656970082	-1.56035959549194	0.387518847309098	-4.02653859632109	5.66039517441337e-05	0.000562671212620569
IGF2R	1664.00356749195	-1.04196941373173	0.258771305677579	-4.02660337862188	5.65883659572699e-05	0.000562671212620569
NQO2	147.875638895939	-1.29053690969553	0.320493579851943	-4.02671688553548	5.65610674568029e-05	0.000562671212620569
KCTD20	1632.51003474238	-0.96071176634403	0.238963033609738	-4.02033633333018	5.81151123631165e-05	0.000577273973277716
A1BG	51.9047841826022	-1.70837521422737	0.425326539861909	-4.01662030020988	5.90387323004013e-05	0.000585599243338811
PRRG4	62.5920743577999	-1.28941970857324	0.321017586347418	-4.0166637698714	5.90278480092926e-05	0.000585599243338811
NOXA1	237.292275094303	1.14723962617122	0.28566559220239	4.01602313154473	5.91884488269512e-05	0.000586659458778276
OSCAR	766.890341352447	-1.15623280338868	0.288094181830817	-4.01338477591219	5.98542263256369e-05	0.00059197342397731
SSBP4	940.542229389813	1.01730975230627	0.253462511860605	4.01364976950022	5.97870373520211e-05	0.00059197342397731
TECR	319.106284904961	0.954283451678001	0.237767823688452	4.01350963673034	5.98225590333453e-05	0.00059197342397731
URB2	74.2535736597453	1.40740473348877	0.350700395011358	4.01312560096542	5.99200091429169e-05	0.00059219645399688
MMP19	33.4010058059923	-6.14041341086328	1.53032697500068	-4.01248459392841	6.00830013262908e-05	0.000593379201274356
PGM1	208.955206805057	-0.915647289311039	0.228250036141056	-4.01159756551004	6.03092431919686e-05	0.000594879725335826
SERPINB10	5.58906471568305	-5.64789758652237	1.40790960373576	-4.01154844851983	6.03217943124151e-05	0.000594879725335826
NSUN5P2	68.4137873575795	1.38486622827894	0.345372052371207	4.00978081107293	6.07751376065375e-05	0.000598919305708166
RNF215	64.3119604649243	-1.43727042219255	0.358550666372697	-4.00855599219156	6.10911550751005e-05	0.00060160074925861
POU6F1	34.7419770015853	-1.79794902252543	0.448634149967555	-4.00760624810987	6.13372703246388e-05	0.000603590466168751
SNX20	320.299605837399	0.990370101947318	0.247133644479741	4.00742725270053	6.1383759934948e-05	0.000603614317005684
BIN2	3684.18825474521	0.934727179456581	0.233264372677274	4.00715792441136	6.14537741342075e-05	0.000603869295617198
RITA1	46.0903083280638	-1.6202741032684	0.404416200702067	-4.00645201763828	6.1637639609983e-05	0.00060524185475093
ENG	1209.07258919072	-1.06964383890068	0.267105446875274	-4.00457516465456	6.21290346067167e-05	0.000609630025818628
CD1B	7.03553571561007	-6.0287377404035	1.50666612297899	-4.00137605037767	6.29751812973499e-05	0.000617490360351539
TMEM43	331.611118429781	-0.890941148662775	0.222670933450823	-4.00115603260603	6.30337738331166e-05	0.000617622771077275
LPPR2	1125.44035747554	-0.900272905848123	0.225092114689368	-3.99957549419499	6.34562036004924e-05	0.000621317424531483
ULK2	438.580183186448	1.40064482958026	0.350225839501089	3.99926182367224	6.35403562434231e-05	0.000621696999873149
CLEC3B	13.5166116628656	-2.67633537455972	0.669346503724025	-3.99843034910836	6.37639386497201e-05	0.000623439280245443
SRGAP3	24.8658386147788	-1.76963745578885	0.442652282033752	-3.99780488571822	6.39326154953703e-05	0.000624642629854196
TRIB1	2905.94411959442	-1.49179525566061	0.373170095154279	-3.99762809247579	6.39803701389615e-05	0.000624663656566995
OSBPL5	715.614994076904	0.944911847023258	0.236393737991418	3.99719491324919	6.40975214366982e-05	0.000625361715555479
E2F6	73.813164981005	-1.21290851957892	0.303920479659068	-3.99087458975958	6.58300854625331e-05	0.000641808192644682
CBL	1346.11839948814	1.09111381269869	0.273415495389896	3.99068023245259	6.5884059871758e-05	0.000641877561965392
CD33	738.743435997243	-0.937079916709464	0.234863133960583	-3.98989786479956	6.61017528548536e-05	0.000643083672305245
HAUS3	256.485699067008	1.09715536128682	0.274979580522098	3.98995212373105	6.60866334227176e-05	0.000643083672305245
LOC101929331	7.25911906765138	-3.68938892534879	0.92477782723001	-3.98948678992405	6.62164066343899e-05	0.000643431917446614
SDC2	82.1690642331006	-2.33896311629315	0.586289646861486	-3.98943274678998	6.62314939114999e-05	0.000643431917446614
HERC2P7	12.5092524189656	2.58248506683832	0.648160637659077	3.98432875554636	6.76711350348975e-05	0.000656951954435171
DEK	1390.95135423306	-0.866731325597534	0.217556324379503	-3.98393992024619	6.77820159368515e-05	0.000657562361404385
SLC48A1	88.3486299742312	-1.04752899746377	0.263092808924076	-3.98159494266552	6.8454366748508e-05	0.000663614943893179
ADCY10P1	30.7004799308645	-2.06822291551766	0.519605187683881	-3.98037387720603	6.88069636550883e-05	0.000666561377756293
PARP2	76.4205905385916	-1.32521258707485	0.332955503199231	-3.98014922216762	6.88720222951939e-05	0.000666720114063298
SPRY1	31.6571867762878	-2.65787170533651	0.668068656626103	-3.97844095659174	6.93686322295298e-05	0.000671053336356002
C16orf74	30.9169356402795	-2.55803476204319	0.643128496120747	-3.97748626825411	6.96476435001824e-05	0.000673276937660902
ARHGAP22	9.82642487100552	-3.6647251237774	0.922545152146293	-3.97240732906292	7.11499194031349e-05	0.000687314242584022
MRPS18A	74.3747555575412	-1.40333237600408	0.353390469740711	-3.9710532574173	7.15555795206682e-05	0.000690745826831651
MIOS	189.244647158428	-0.942585846283066	0.237453163893797	-3.96956532743715	7.20038642142732e-05	0.000694583754934587
SLC38A7	60.035103362038	-1.51798488451744	0.382646411389024	-3.96706943887723	7.27617982884745e-05	0.000701401205457792
ST3GAL1	1955.46699569211	0.999521343237838	0.251984512110677	3.96659832330816	7.2905707406571e-05	0.000702294219448107
2010-09-01	21.9476724160892	-2.16024887655956	0.544724771120454	-3.96576214464436	7.31617935368327e-05	0.000704265810166925
DFNB31	12.9426720928472	-2.72919567605057	0.688415541728876	-3.96445970582899	7.35623707099803e-05	0.000707624546337998
ARHGAP31	333.764388839098	-0.883677624824994	0.222970037538572	-3.96321243239744	7.39479249492932e-05	0.000710834158565206
SLC22A15	196.626663281593	-1.1344473913027	0.286269061740373	-3.9628710989788	7.40537697361713e-05	0.000711352410831749
FCGR1C	13.2955899461604	-3.74835055787222	0.946395019524924	-3.96066175385606	7.47423430063243e-05	0.000717463640154612
RBBP8	403.738609367637	0.938722042570798	0.237198352727814	3.95754031077942	7.5725511084245e-05	0.000726392192459375
PKD2	59.5651120227409	-1.55351523077637	0.39269009000747	-3.95608463342381	7.61881789103831e-05	0.000730318876637108
PLCB3	716.382572171082	-0.766531986795771	0.193784857677735	-3.95558247420197	7.63484027398649e-05	0.000731342951559909
PRKCH	64.7484666674834	-1.79517599251828	0.453950655614832	-3.95456195582952	7.66750015163167e-05	0.000733958190615308
LINC00893	87.7493068611028	1.24181193962925	0.314415501728259	3.94958878555077	7.82855690838561e-05	0.000748851763485098
RAB3IP	55.1996730072601	-1.41165484961888	0.357501498571724	-3.94866834197525	7.85871420315543e-05	0.000751211913152987
TP53I11	430.804829381675	1.06088535714357	0.268760317363026	3.9473288599767	7.90279709191361e-05	0.000754898985809154
SARM1	115.10451977238	1.0620432957204	0.269317698398054	3.94345897814219	8.031473473968e-05	0.000766655913912291
LGALS8	1412.58179111226	-1.06687177837639	0.270756748303783	-3.94033310364396	8.13685442781561e-05	0.000776174317216004
STAC3	177.306193039496	-1.01730817890361	0.258208934063327	-3.93986436834178	8.15276888834342e-05	0.000777151205515158
IER2	6052.92689255214	-1.06972346272532	0.271552965056527	-3.93928109937095	8.17261306929174e-05	0.000778501069702074
DLGAP3	8.3614318846615	-3.5151386832235	0.892685321494289	-3.93771309842915	8.22618672356543e-05	0.000783059803609445
VPS9D1	509.999263540443	-1.08394669298516	0.275323230800886	-3.93699685214382	8.25076888719808e-05	0.000784854390394717
RCN1	133.041538941709	-0.967016846277521	0.245704860635009	-3.93568464123309	8.29598526436778e-05	0.000788607953860582
CTSH	2623.35585066348	-1.20251810328844	0.305579064595608	-3.93521102265237	8.31236273200445e-05	0.000789616814861282
CLIP4	197.073535822998	1.01438080965614	0.257871389397356	3.93366946223364	8.36588087392488e-05	0.000794149939092329
TRIM27	203.274817970837	0.968517962794808	0.246248368886183	3.933093921294	8.38594520428581e-05	0.000795503306151711
APCDD1	5.69398114767853	-3.75335943755019	0.954548492733234	-3.93207832407015	8.42146161151448e-05	0.000798319592764881
SNX18	3500.18705319454	1.12550016014452	0.286310081002007	3.93105320010241	8.45745530074614e-05	0.000801177197161968
MTCH1	3476.72814703167	-0.825738204356479	0.210104408811684	-3.93013268510984	8.48989984143066e-05	0.000801985633901133
PRADC1	104.654293421637	1.15266051817463	0.29326292875363	3.93046786743025	8.47807238796656e-05	0.000801985633901133
SNTB1	196.070300767246	-1.24670918572294	0.317181330184298	-3.93058817490467	8.47383094161373e-05	0.000801985633901133
TPGS1	88.5389275533169	-1.49745048051469	0.381029152162458	-3.93001551722801	8.49403797730713e-05	0.000801985633901133
ZFAND5	9857.99301331168	1.13773353050052	0.289501037780529	3.92998083607231	8.49526321207873e-05	0.000801985633901133
POU2F2	1893.13162015483	1.41298300995453	0.359646747449429	3.92880797609107	8.5367971109958e-05	0.000805351562165431
WWP1	321.035823520812	0.854216099062333	0.217498562900132	3.92745629061724	8.58490164790812e-05	0.000809332297130388
SCAF4	903.140095917706	1.00562982187544	0.25607227797261	3.92713272142251	8.59645494447055e-05	0.000809466846839312
TANGO2	398.284407492336	0.866012155162858	0.220522875895467	3.92708534951887	8.59814762849467e-05	0.000809466846839312
CNNM3	210.455450360346	0.982318654815044	0.250187002833644	3.92633767417652	8.62490517029415e-05	0.000811428235045943
BZW1	1611.85480084084	-0.784188021174109	0.199861855351956	-3.92365026229321	8.72173239747644e-05	0.000819974539331725
FBXL20	605.184275407289	0.862264214793524	0.219903016048526	3.92111136212542	8.81415146726752e-05	0.000828094971184022
SYNE2	10.1567120159852	4.05986206884634	1.03571561011056	3.91986181265816	8.85997558618432e-05	0.000831829647563762
RPS19	7919.74176889282	1.30041753427249	0.331766858501699	3.91967280922917	8.86692638177442e-05	0.00083191203820237
SMAD2	627.252497150148	0.736510853214218	0.187921841777375	3.9192402876018	8.88285219806272e-05	0.000832835793354299
RAB40C	284.578988316267	-1.11750155517873	0.285234405393922	-3.91783576611457	8.93475443159548e-05	0.000837129043802975
C1RL-AS1	92.2588316301599	1.43474057333224	0.366252593217857	3.91735266835044	8.95267278989847e-05	0.00083766196636632
CSNK2A3	205.206342079491	1.2068684724964	0.308070959393966	3.91750158752561	8.94714568083509e-05	0.00083766196636632
IL18	82.9067374887895	-1.64425366078709	0.419959938847757	-3.91526312080724	9.030566913442e-05	0.000844373416930571
ORAI1	511.70102608592	-0.858448105288654	0.219320583984019	-3.91412465576512	9.0732755716185e-05	0.00084778805443404
FLNA	26867.671456293	0.907240719623467	0.231815488696979	3.91363288416582	9.09178295666761e-05	0.000848938261352644
PCBP2	6307.90695522008	-0.661739359657923	0.169126303738328	-3.91269332463958	9.12724162675307e-05	0.000851668636262014
RTFDC1	739.945384655699	-0.708117470798044	0.181016780737854	-3.91188854376726	9.15771761413411e-05	0.000853930673100129
ZDHHC14	38.6084912745594	-1.46041866578385	0.373370816232046	-3.91144300061261	9.17463105300001e-05	0.000854925824244858
ISOC2	138.808374689097	1.47627555829757	0.377534965877583	3.91030153953013	9.21809722694182e-05	0.000858392221717532
C17orf107	47.4658199983592	-2.98284386876663	0.762883507636693	-3.90995982860748	9.23114716051865e-05	0.000859023463347721
ODF2	464.767981329497	0.793529343022137	0.202962755393749	3.90972886371533	9.23997758579735e-05	0.000859261459404292
NR2C2	449.800053937326	0.813367413414256	0.208068772645967	3.9091277517084	9.26299717335882e-05	0.000860817742745381
U2AF2	2218.76206535413	0.640910947185872	0.163986039479115	3.90832627717372	9.2937739062305e-05	0.000863092304864715
NETO2	141.781426900267	-1.35962881150076	0.347936844865937	-3.90768851176032	9.31833315960503e-05	0.000864786772495053
FAM114A1	22.3402396515765	-1.85866453073233	0.475675114541238	-3.90742436153068	9.32852307164316e-05	0.000865146303556994
FN1	5.66957780146216	-5.99943971404159	1.53558456370522	-3.90694192677055	9.34716073807858e-05	0.000866288280041951
CTNNBIP1	329.234054967339	-0.992729552293584	0.25413067398791	-3.90637437313377	9.36913178051646e-05	0.000867737438333431
LPAR1	18.989042406294	-2.78434898459135	0.712874264601378	-3.90580656765368	9.39116137027864e-05	0.000869190057095114
PICALM	2488.92986610526	-0.797073658727378	0.204082714385701	-3.90564022595744	9.39762431664307e-05	0.000869200931055887
IFNGR1	2029.11089321149	-0.899918617250718	0.230456038607166	-3.90494700286294	9.42460367003772e-05	0.000871108104400653
FBN2	260.990801101779	-1.38336855244783	0.354532341118072	-3.90195305761153	9.54196651326496e-05	0.000881361141596112
AXL	10.1318343804354	-3.66330149609691	0.938901861368939	-3.90168732944649	9.55244948618443e-05	0.000881734858906701
PXYLP1	55.563630906479	-1.30602793356935	0.334757132154108	-3.90141929214552	9.56303457093213e-05	0.000882117491936891
PFDN2	280.294657995179	-0.765929092349864	0.196354854799196	-3.90073926683986	9.58993922664754e-05	0.000884003953745747
B3GNTL1	73.3560900741616	-1.17826662418015	0.302211186280058	-3.89881869921339	9.66631144675642e-05	0.000890444749143708
ARID5B	182.374194067069	1.08136423962479	0.277485097904061	3.89701734540956	9.73846467822967e-05	0.000896488502435417
DPYSL2	289.93419751102	-0.849156157810117	0.218028781697797	-3.89469753120534	9.83213410051746e-05	0.00090389646247576
GYS1	126.371606374954	-1.34642977351085	0.345702851566527	-3.89476039150272	9.82958475477013e-05	0.00090389646247576
SEPN1	1169.96058991521	-0.745203191911693	0.191397868293942	-3.89347696792127	9.88175885037678e-05	0.000907849314101013
H2AFZ	653.106947462523	1.03596776857197	0.266332551313388	3.88975273004827	0.000100346416256949	0.000921276950326865
UCKL1	568.060866311313	0.838023829215685	0.21545414202161	3.88956935964421	0.000100422264959285	0.000921355783933209
LDB1	1756.49900111348	0.854304328385052	0.219698173762314	3.8885363212409	0.000100850579657426	0.000924666158063873
RAD17	161.017057571839	0.829885250537161	0.21345801916617	3.88781482082021	0.000101150747729574	0.000926797954782415
RASAL3	1125.69781203545	0.956406146820622	0.246068296996292	3.88675078624628	0.000101594960632388	0.000930245836057789
IFI44	311.151461411631	-1.15986140005456	0.298462001204089	-3.88612753173038	0.000101856011283609	0.000932013121284488
CCNY	1938.82583546565	-0.786441311369593	0.202430829019522	-3.88498785080681	0.000102335005735097	0.000935770966995564
RPUSD2	67.8176386525338	1.57866645106692	0.406453740669181	3.88400030091449	0.000102751779858912	0.000938955223820803
FKBP9	21.1929264848263	-1.95926257479621	0.504476918973142	-3.88375067542093	0.000102857382283173	0.000939293615009933
RNF41	408.243631024638	-0.714330955854804	0.184165996966772	-3.87873422683823	0.000105001395526976	0.000958233921338121
CASP2	974.88424397137	0.921959783441977	0.237867729908934	3.87593467930661	0.000106216178073818	0.000968674572074006
SERBP1	932.69586754349	-0.653565546940651	0.168699386368657	-3.87414300080749	0.000107000571696046	0.000975178863002284
PLOD1	735.813310789344	-0.947504964669868	0.24484765588247	-3.8697734771236	0.000108936522856726	0.00099216255990122
HIST3H2A	118.375207963805	1.30645603700009	0.337910782793935	3.86627507473414	0.000110510288978657	0.00100582720161438
SRGAP2D	188.575009421643	0.901557375816736	0.233202351924485	3.86598749273625	0.000110640608130041	0.00100634465482424
AATK	137.057119564238	-1.52795057016767	0.395301873578416	-3.86527530551804	0.000110963963517075	0.00100861603998467
ZC3H11A	1455.54654377051	-0.633733287654437	0.164051583057847	-3.86301232723229	0.000111997353820326	0.00101733405346872
PDE2A	87.1433385303252	-1.80849334448035	0.468180246811224	-3.86281428316978	0.000112088221455693	0.00101748472995367
ASGR1	215.642936355621	-1.30942948165694	0.339093425306955	-3.86155962909517	0.000112665506394594	0.0010220477527107
APOBR	1774.40113125039	-1.06878286852664	0.276823122313805	-3.86088726835134	0.00011297602255472	0.00102418633815655
RABGEF1	619.682342914442	-1.09478471927923	0.283676997686565	-3.8592650380799	0.000113728543393063	0.00103032644669192
DNAJB5	32.5113138440163	-2.27679193958292	0.5899821375767	-3.85908622409256	0.000113811780376185	0.00103039905326701
MSRB1	248.227702476102	-1.35473175094059	0.351192337701121	-3.85752080984615	0.000114542929977544	0.00103633358971756
ZHX1	254.083690542506	1.18488841538	0.307302553824234	3.85577145596297	0.000115365232029435	0.00104308445434931
CTSK	180.408583587863	-1.27218840829793	0.330064436850628	-3.85436377343997	0.000116030967196448	0.00104841173394257
LAMP5	4.20802045284805	-5.52816193074738	1.4351650256632	-3.8519346778206	0.000117188287058479	0.00105747375238936
PCBP1	5715.67866827113	-0.593473649198239	0.154069297474728	-3.85199166171045	0.000117161013371476	0.00105747375238936
CCDC106	36.2822831749128	-1.99622514171828	0.518477853252276	-3.85016472583444	0.000118038410468674	0.00106444380947985
KIAA0430	1198.38649822778	0.923925299344814	0.240027353029172	3.84925004456689	0.000118480015812256	0.00106772319512913
PNPLA6	2751.51397159463	0.770066339957717	0.200097590496771	3.84845383717974	0.000118865690157565	0.00107049455869712
IRF2	142.351472075676	1.07982435123481	0.280784512790894	3.84574042386369	0.000120188948799557	0.00108170053919602
PSMD6	631.10608412765	-0.709237683963833	0.184503222489992	-3.84403954788542	0.000121025489156866	0.00108851421567351
C15orf48	30.9784695730355	-5.42289157146703	1.41198491796658	-3.84061579020023	0.000122726067469	0.00110308508673908
APMAP	473.680553835577	-0.908292842565233	0.23652879022908	-3.84009422990556	0.000122987094942983	0.00110470637805179
MAP4	1049.82671918762	0.99473737020492	0.259139165273736	3.83862226751464	0.000123726599936854	0.00111062055434799
CELSR2	24.1410486310695	-2.01561227867455	0.525258052431268	-3.83737530409075	0.000124356344379154	0.00111554237413598
HDHD3	15.2963989879769	-2.3556158646209	0.614282716454375	-3.83474221481838	0.000125696053170673	0.00112682234053133
LRRC75B	26.2177020253897	-1.97062806315099	0.513924759618575	-3.8344680349971	0.00012583633450126	0.00112734212557113
ASAP3	23.747897652778	2.1334176233782	0.556638443938469	3.83268106364215	0.000126754241724419	0.0011340820399354
PLCXD1	1619.52821251232	1.74689220033238	0.455782489445511	3.83273214918279	0.000126727913396738	0.0011340820399354
DIP2A	410.469344903774	0.900038981643399	0.234892099429742	3.83171244936915	0.000127254420175351	0.00113781399971407
PDLIM5	426.005579871328	0.967562991902949	0.252633100775849	3.82991377191474	0.000128188169629351	0.00114541522999534
PECAM1	4476.43977182949	1.03237476107342	0.269596057799606	3.82933923255213	0.000128487789074201	0.0011473440252532
DPYD	466.01822907992	-0.951994774484738	0.248635565943009	-3.82887609370797	0.00012872979402627	0.00114875616845072
ATP5I	393.134435163622	-0.813361689613666	0.212454007345469	-3.82841302819517	0.000128972190086701	0.00115016996081226
CIPC	329.063240984023	1.07472623020878	0.280825593796639	3.82702379679485	0.000129701980089404	0.00115497818459913
MAPRE2	948.043685842874	0.597598506520612	0.156157110897084	3.82690549977236	0.000129764303263108	0.00115497818459913
NOTCH2NL	629.619849909221	0.648148208887964	0.169365465986849	3.82692070730814	0.000129756289799684	0.00115497818459913
INSIG1	1389.17750104432	1.41566530453254	0.370268189944446	3.82335113568611	0.000131650087823958	0.0011710018850731
RAB11A	499.913874388058	0.736288704577273	0.192629631193833	3.82230241533498	0.000132211406199642	0.00117523156529702
NCOA2	802.22364514149	1.43665436762162	0.375922834402207	3.82167358869324	0.000132549060845787	0.00117746889459507
ZC3H12C	21.9257864099871	-3.0530146592039	0.799133999346122	-3.82040391436477	0.000133233303068574	0.00118278015906243
GPC4	4.22181546970634	-5.42803468506024	1.4217177598395	-3.8179411120763	0.000134570035110029	0.00119387327780905
BTG3	55.2159033488025	-1.62145184726478	0.424899539115471	-3.81608285723306	0.000135586990675342	0.00120211689208468
TM9SF3	670.792160434672	-0.7680444589556	0.201303702391907	-3.81535187793187	0.000135989009878766	0.00120490133073695
GPT2	19.8062537345627	-2.23982740066107	0.587333862680031	-3.81355059359363	0.000136984466804797	0.00121293679786174
FCRL1	4.02200061568053	5.39887614086859	1.4159110663335	3.81300511680369	0.000137287269175223	0.00121483269584122
TAF4	187.425596278596	0.832996507912805	0.218518270685338	3.81202224097912	0.000137834470607922	0.00121888739728038
ARNTL2	10.8312464452829	-2.48970577675237	0.653392516461346	-3.81042897496922	0.000138725864423145	0.00122597863926983
PLAGL1	203.107961304382	-1.04261453802567	0.27364351584228	-3.81011965445805	0.000138899550027936	0.00122672213815775
MN1	362.984874526307	-1.31299435484715	0.344800941009914	-3.80797787558648	0.000140107804814514	0.00123659581852398
NCSTN	1492.64316258411	-0.639563321880466	0.168110046434577	-3.80443248601067	0.000142129669302085	0.00125363310373468
CLIP2	435.64155014699	-0.701571772565617	0.184537415852625	-3.80178604606616	0.000143656758029408	0.00126628717598895
LTA	8.61332333495657	3.56374211308602	0.937598001620233	3.80092759042536	0.000144155427013924	0.00126986562008793
NTAN1	454.663729364244	0.917162733221864	0.241426879809003	3.79892551296462	0.000145324756672914	0.00127934351986219
CRLS1	93.8746466839681	-1.12467174825198	0.296162494960515	-3.79748201541158	0.000146173378351564	0.00128598775636463
TREML2	94.6347413820616	-1.64397932279276	0.43328177897623	-3.79424984516358	0.000148090499190647	0.00130201775219094
C9orf139	29.0487897604806	-2.35665016778791	0.621404629680339	-3.79245672662628	0.000149164249462952	0.00131061699111194
NOL4L	1821.4072773896	0.935787825118428	0.246828236612615	3.79125110627883	0.000149890312035592	0.00131615223991252
TMEM144	25.977214517976	-1.96435399986498	0.518184286056035	-3.79084054210891	0.000150138325252247	0.00131748544478237
CAMK1	682.097775491354	0.789403426419657	0.208317948846937	3.78941627828563	0.000151001691264257	0.00132336606969788
ZFYVE28	34.0731112449779	-2.16697272842335	0.571824855400205	-3.78957421657851	0.000150905721687698	0.00132336606969788
PTK2	84.2175050413019	-1.42260943133446	0.375524968639172	-3.78832181649523	0.000151668309998451	0.00132835838258234
ANO10	116.17601593697	-1.017984115664	0.268730189451941	-3.78812710897915	0.000151787193040803	0.00132855014074947
C10orf54	30965.6662042848	1.02828799246894	0.271516448034918	3.78720331645138	0.000152352431689184	0.00133264598293642
ERCC8	25.0434393160111	-1.72211085399788	0.454991222809973	-3.78493203311115	0.000153750592397887	0.00134401762263322
ZNF76	268.146754625613	0.930777427133782	0.246188236352521	3.78075508774914	0.000156353427058962	0.0013658987524577
ELK3	184.836275920739	-1.55697731689046	0.411920807191426	-3.77979769341175	0.000156955835086132	0.00137028746272137
DENND4A	297.958966117235	-1.16794798821549	0.309150693946061	-3.77792452382227	0.000158140786997193	0.00137975318489653
MT1F	8.65119819358672	-3.68202425798782	0.974983240135944	-3.77650005293878	0.000159047525797133	0.00138678103651758
SNX25	17.6861207115946	2.05427568339179	0.544102263180382	3.77553232619207	0.000159666315249174	0.00139129083096895
C19orf83	29.0549292587421	2.12256712319195	0.562506253110837	3.77341071579824	0.000161030864560693	0.00140228911808797
SNRNP25	87.1724677146706	1.18281395590601	0.313665348584213	3.77094237933792	0.000162632225344452	0.00141533432196207
CDA	690.310048825168	-1.06070044461796	0.28147417435447	-3.7683757206165	0.000164313257226762	0.00142905587142361
CCNG2	1034.30994395737	1.48782158137326	0.394885212473788	3.767731822756	0.000164737535545922	0.00143183677786043
BAHCC1	126.071453586471	-1.0706494815007	0.284341636012372	-3.76536302075055	0.000166307278078141	0.00144456378891209
LMNA	704.186743119996	-3.58963444845475	0.95405976725322	-3.76248383137407	0.000168234187692963	0.00146037509696971
DNAJB11	410.983176146049	-1.00977974064989	0.268471295252464	-3.76122050478553	0.000169086286596607	0.00146684227599767
HGF	87.8681383611033	1.09232791907072	0.290485004887822	3.76035905706234	0.000169669649120268	0.0014709714263604
NF2	316.5259523686	0.775970429192975	0.206366912370086	3.76014943617218	0.000169811888095192	0.00147127339856289
TMEM134	249.696908239279	1.20388137432528	0.320227349778335	3.75945831971758	0.000170281642458848	0.0014744108333763
NCS1	30.8293992924982	-8.3326751977984	2.21751853692978	-3.7576575162863	0.000171511403413365	0.00148318384088149
TPM3	10701.5440750341	0.671824348973607	0.178784850040893	3.75772527045744	0.000171464983541082	0.00148318384088149
USP43	4.36504298237368	-5.37650937708486	1.43120372863192	-3.75663455140955	0.000172213697167854	0.00148831749135979
DICER1	1294.50447382148	0.996244205726023	0.265266115414422	3.75564064852234	0.000172898628873734	0.00149329471520328
DAPK2	4.65055257400248	-5.07412587064532	1.35137619251861	-3.75478412209445	0.000173490944396418	0.00149746626108515
C20orf194	248.144926063683	-0.901770477311968	0.240203535419563	-3.75419319177317	0.000173900703604629	0.00150005783247872
ADAMTS5	4.76555018118169	-4.52661752937276	1.20594332474449	-3.7535906012265	0.000174319485344976	0.00150106994426066
AMPD3	112.708379140247	-1.22288971530026	0.325795385898639	-3.75355136453875	0.000174346786488444	0.00150106994426066
CLSTN3	300.434480961741	1.21872244942599	0.324668891467026	3.75373952188382	0.000174215901963742	0.00150106994426066
SEMA4A	1317.70431799687	-0.843663239344902	0.224869195088993	-3.751795522775	0.000175572637123425	0.0015106746126361
HEATR5B	172.630329027753	-1.22766737495637	0.32739654885842	-3.7497871594464	0.000176984723635528	0.00152186864052697
RNF126	807.676091506932	0.697372234387365	0.186152435667231	3.74624286750671	0.000179502814170662	0.00154255304172505
CSF1	43.7396610679686	-1.64459524482697	0.439110800298825	-3.74528534417232	0.00018018885706003	0.00154706836505021
ZHX2	102.080644179034	1.4375480876373	0.383838040928087	3.74519441627369	0.000180254132765377	0.00154706836505021
SEC14L1	6281.47544031912	0.800892236990312	0.213855930388575	3.74500831253589	0.000180387803033075	0.00154724616527681
NPDC1	10.6606820540698	-3.69578259746255	0.98743455306117	-3.74281271199713	0.000181971859881747	0.00155985640592
MAPKAPK3	4450.4165963446	0.734357930085549	0.196215064283879	3.74261748335031	0.000182113342548807	0.00156009291196595
APEX1	883.000519997781	-0.82587823197232	0.220688663519534	-3.74227755427599	0.000182359936796579	0.00156046664809827
HSBP1	774.557132239635	0.900602238852457	0.240667951093352	3.74209459448602	0.000182492790963673	0.00156046664809827
RABGGTA	491.292050794468	0.697453541193595	0.186380928330672	3.74208642182633	0.000182498727569968	0.00156046664809827
PRPS2	106.847912479678	-1.04879763368757	0.280426481436316	-3.74000924704304	0.000184013485290924	0.00157243713132569
BZRAP1	422.992007184905	-1.54503520630987	0.413129817875088	-3.73982980520913	0.000184144894478352	0.0015725790302771
PTPRN2	14.6500399292873	-3.29507541413269	0.881887589702335	-3.73638936822423	0.000186681526378181	0.00159324831671547
SPTSSA	167.520862000142	1.13593206851017	0.304036945173253	3.73616458967799	0.000186848393330216	0.00159367950923867
LDHA	2764.92870725476	-0.731302401501282	0.195769751510623	-3.73552295928413	0.000187325486703251	0.00159675452200444
DOCK1	8.73400983105072	-3.23763012324654	0.867005699437021	-3.73426625147776	0.000188263249139081	0.00160374999173329
NFAM1	2934.87949094509	-0.679766478133805	0.18208181975807	-3.73330230902241	0.000188985536813714	0.00160890235132023
CDC37	2273.96221050513	-0.813455591806731	0.217906387872733	-3.73305069093168	0.000189174503926871	0.00160951077937284
CEACAM1	4.00976172708698	5.40098194518524	1.44705856420314	3.73238656595727	0.000189674120190329	0.00161138322146666
ETS1	15.3170135799721	2.23884324567535	0.599857926615784	3.73228917438204	0.000189747491329078	0.00161138322146666
TPBG	4.1918989268686	-4.76230702998172	1.27594714614085	-3.73237014118139	0.000189686492127286	0.00161138322146666
BDH2	19.4305479735564	-2.29269967718194	0.614415186486455	-3.73151531343615	0.000190331437771729	0.00161534078971322
USPL1	988.06031443131	-0.668498469323135	0.179173475512543	-3.73101245823819	0.000190711791324212	0.00161756663625948
VLDLR	6.3838033378932	-3.69934422452087	0.99162032015353	-3.73060550428022	0.000191020129218753	0.00161917928839015
KCTD9	191.022507900624	1.0750057019613	0.288230030292452	3.7296797313956	0.000191723308127285	0.00162413474009125
MFSD1	498.559283593697	-0.894038696910537	0.239757382839599	-3.72893083133403	0.000192293920905368	0.00162796176054495
CLEC7A	4305.08443341229	-0.597084887679706	0.160146699588663	-3.72836211556853	0.000192728310847181	0.00163063150215237
AACS	44.3308881399771	-1.48003822266109	0.397215693340698	-3.72603159309629	0.000194518034327852	0.00164406072029313
RASA4CP	90.0416368960152	-1.00079901573211	0.268600001665716	-3.72598290962652	0.000194555586771439	0.00164406072029313
FKBP1B	7.47138916684495	-2.97491618371211	0.798872094136545	-3.72389548407937	0.00019617216508737	0.00165669933253193
RNF187	1519.69614273254	0.725462990371853	0.194841632295819	3.72334691422836	0.000196599087072114	0.00165928175891178
RSRC1	51.965437503283	1.26654891567944	0.34021064721494	3.72283738339104	0.000196996409005222	0.00166161133654774
EBI3	6.70896977818959	3.49726125364941	0.940563636617593	3.71826117606043	0.000200598815965572	0.00169095543452087
FAM188A	213.429402572122	1.09931406963886	0.295677068775293	3.71795511296249	0.000200841944723825	0.00169196368931547
RAP1B	1251.33310846816	0.671698329160333	0.18067104557328	3.71779732069959	0.000200967399021961	0.00169197998266922
PDE4B	1715.93626853332	-1.68368588683163	0.452902978452385	-3.71754209386071	0.00020117047550034	0.00169264936941257
FBXL5	2027.16591211061	-0.654615315223893	0.176098920301661	-3.71731589326342	0.000201350617782809	0.00169312508433942
TUBB	4118.30136273755	0.809624857055608	0.217905425638741	3.71548737110319	0.000202812395403005	0.00170437067007998
CD74	49437.4730972459	-0.751296983692683	0.202249355527862	-3.71470644112476	0.000203439728233702	0.0017085943576611
ZNF469	88.9661677390021	1.86304026765419	0.501702366547627	3.71343727252945	0.000204463160497459	0.00171613748314595
MXD4	2078.09753907045	0.933856687828527	0.25153359535852	3.71265192825423	0.000205098866592292	0.0017204190291373
ELL	1750.97840916309	-1.01154302912481	0.272569235691482	-3.7111415987891	0.00020632664230072	0.00172896560160793
TMEM104	810.345896326374	-1.26524742756916	0.340937040975453	-3.71108819372976	0.000206370182408306	0.00172896560160793
BTF3	3306.24602594563	-0.650825627382296	0.175509122645926	-3.70821537690253	0.000208725093919584	0.00174762612256141
TFCP2L1	42.2351208894306	1.7372124089473	0.468569039920995	3.70748440665266	0.00020932830160715	0.00175160603262965
CR1	597.893797735618	-0.999769856212866	0.269685638873497	-3.70716757625286	0.0002095902631187	0.00175272736520143
GPSM1	31.0017516232729	-1.79613034454011	0.484589522805653	-3.70649851061773	0.000210144471481764	0.00175628979277438
DAD1	234.849642614437	-0.961190896755559	0.259405037206749	-3.70536712434569	0.000211084767304586	0.00176092517815969
IKBKE	155.858551705041	-1.30240065963756	0.351479863482432	-3.70547731165447	0.000210993017188637	0.00176092517815969
NBEAL2	7659.07003141527	0.726099755994969	0.195953029203871	3.70547859834066	0.000210991946019653	0.00176092517815969
ZNF142	137.441565095167	-0.869967821532237	0.234926362356489	-3.70315111852839	0.00021293795105097	0.0017753037452807
TCTA	352.504379999797	1.07818588465682	0.291169733265149	3.70294629378593	0.000213110009422247	0.00177565748726638
MIR7152	13.4532175408949	3.6568829545551	0.988155686917702	3.70071538621794	0.000214992506748836	0.00179025371273286
UCK2	47.4392599012769	-1.60289529108556	0.433238516187869	-3.69979868177391	0.000215770562689478	0.00179564104964792
RNF217	117.117129873402	-1.24719092749841	0.337144901964688	-3.69927268729409	0.000216218195219377	0.00179827373291744
CDCA4	240.182194445649	-1.1191621319821	0.302834046521972	-3.6956284963187	0.000219343509614379	0.00182315982687971
IFT122	113.280673215191	-1.01296953180749	0.274129705443271	-3.69521986013702	0.000219696594788649	0.00182498723797145
ABCA2	269.414960672466	-1.16618666307327	0.315627125687113	-3.69482394941343	0.000220039193324053	0.00182672537585023
TCIRG1	15114.6265381934	0.888974683607924	0.24066836487666	3.69377456012349	0.000220949703121932	0.00183317324855495
DDX1	252.861587454807	0.782394238520007	0.211929388026892	3.69176849800901	0.000222700128647212	0.00184657770109535
SDS	22.8436140760198	-5.42127301557016	1.46865041567329	-3.69132977985425	0.000223084670908581	0.00184864720030596
PRR5	76.1310041702079	3.89328406887683	1.05500619103613	3.69029499727692	0.000223994141860655	0.00185506152068153
BCAT1	232.510482888172	1.48164689673166	0.401550979503457	3.68981019188103	0.000224421433826081	0.00185747722087593
TGFBR1	275.001699108367	-0.82797839867203	0.224444124861412	-3.68901792008717	0.000225121364102485	0.00186214519654338
PRKACB	68.3803201575311	1.24619111025339	0.337934937060664	3.6876658006795	0.000226320624870034	0.00187093537686767
FHOD1	1455.00074482539	-0.956465938834061	0.25964038232513	-3.68381039293165	0.000229773184349096	0.00189833116961032
LYRM9	66.3316500542638	1.26902149893557	0.344556571867448	3.68305701457864	0.000230453590473064	0.00190280487179026
TRAIP	13.8985915323441	2.54676602902409	0.691818811024219	3.68126160844582	0.000232082723958718	0.00191510189926899
SV2A	12.0625447826121	-3.55473811596898	0.965929957013937	-3.68011996124238	0.000233124257739302	0.00192253827965861
LOC100294145	36.1887072654752	-1.32031474326334	0.358936133759671	-3.67841133583773	0.000234691248058466	0.00193429645962988
CREBZF	273.566827625652	0.910604514491324	0.247590785990973	3.67786107567235	0.00023519799528117	0.00193730735980846
TESC	705.39216289439	0.872660697427893	0.237303511516038	3.6774032202592	0.000235620427231843	0.00193962056022944
PRRT4	9.86507268483065	-3.60574186476262	0.980603154921648	-3.67706533133755	0.000235932630736482	0.00194102412962663
GZF1	729.52151194048	-1.4837110012027	0.403621391989568	-3.67599693834129	0.000236922363385137	0.00194799671887731
OSM	1833.07798916651	-4.49769829415214	1.22378349263058	-3.67524020485367	0.000237625737845422	0.00195260789262543
CTNNAL1	16.2191068392051	-2.07940620354015	0.56584235417007	-3.67488610249059	0.000237955544119063	0.00195414570943821
FZD2	55.3413036495892	-1.90064215936081	0.517400674969576	-3.67344352512213	0.000239303585653078	0.00196403865564761
CBX2	22.9158728356604	1.78568818262594	0.486222623283252	3.67257321464796	0.000240120324253207	0.0019695617973775
SCGB3A1	41.2512946668809	5.32003267277482	1.44909000360717	3.67129209333572	0.000241327345798109	0.00197827766770945
SETD5	729.709421178568	-0.737358491040999	0.200890953841792	-3.67044148549214	0.000242131896521182	0.00198368583645164
PATL2	64.8951786032402	1.26615180731974	0.345121931392032	3.66870862773854	0.000243778717688258	0.00199598378654738
SERPINE1	43.8106498362098	-4.16669404448919	1.13682985693498	-3.6651870278311	0.000247157896002156	0.00202244256836173
CLEC6A	4.30116975487035	-5.62779024856563	1.53587013024399	-3.66423575649042	0.000248078204506259	0.00202876134049357
YBX3P1	53.3547897811774	-1.43899685207118	0.392838872502483	-3.66307143410835	0.000249209004189072	0.0020367929232589
TBL1X	587.348669622684	-0.83849218471353	0.228960856684599	-3.66216390371293	0.000250093756133753	0.0020428051708528
C10orf11	49.5435054750096	-1.51874810781364	0.414765546323161	-3.66170266859707	0.000250544542828024	0.00204526766844951
CAT	1130.94310428919	0.892911819033398	0.244073675345991	3.65837003014616	0.000253824403492882	0.00207080802801995
TNFRSF10A	63.5589699886553	-2.16916186869297	0.593115864423429	-3.65723124064743	0.000254954358376744	0.00207878857205038
KIAA0226L	42.1483899142831	-2.29996024719719	0.629086657293683	-3.65603088307669	0.000256150509249999	0.00208729903373378
TMEM220	11.0762769127542	-3.06223259815807	0.837875138973402	-3.65476006593302	0.00025742260639574	0.00209641787301358
DTX4	85.6875079090383	-1.71855867850026	0.470538405260425	-3.65232393209031	0.000259877773197337	0.00211515492409811
IQCD	4.11863258937572	-5.27231924347424	1.44457871064739	-3.64972791348381	0.000262518228090711	0.00213537689334119
CDC42EP4	1173.36155042737	1.17560679194861	0.322243502349803	3.6481939383605	0.000264090261112843	0.00214688925621586
SDF4	1109.79639740865	-0.676808517619674	0.185537071520354	-3.64783443046544	0.00026445996278389	0.0021486195552869
PDPK1	1947.11996367311	0.767367328180523	0.210429367565612	3.6466741171061	0.000265656489376722	0.00215706140573938
CATIP-AS2	5.37057514280783	4.80809508482329	1.31867664789529	3.64615168737338	0.000266196879339024	0.00215901474920012
KLF11	3097.06186173634	0.864382387004416	0.237068007311262	3.64613680609174	0.000266212287297343	0.00215901474920012
LINC00493	164.466338215255	-1.07583744192153	0.295135418843289	-3.64523324966555	0.00026714939033733	0.00216533275079334
NFKBIL1	160.631780520157	-0.99187902319534	0.272140334054972	-3.64473361377951	0.000267668903189946	0.00216814482882062
ZNF205	22.7369632750956	-1.93134642885567	0.529920683809761	-3.64459529107381	0.000267812896069827	0.00216814482882062
APBB3	369.28370756191	-1.18101578232474	0.324096787882572	-3.64402186779046	0.000268410600125888	0.00217170017750999
CDK20	16.5701549528595	2.44672133427254	0.67148916647406	3.64372421243979	0.00026872135203728	0.00217293098005116
SNAP23	892.01530525734	0.740281036937136	0.203242286713564	3.64235735046831	0.00027015268964169	0.00218192897565558
TRIM14	486.348737474789	1.28252139778924	0.352106253015421	3.64242721282506	0.000270079358883878	0.00218192897565558
ABCA5	21.4331526652286	-2.23893816835865	0.614733000504281	-3.64213108214784	0.000270390319451226	0.00218256134109776
METTL7A	794.738354261884	1.08080180759139	0.297266803913569	3.63579718072267	0.000277122309514217	0.00223491678788701
SLC45A1	10.8560169578494	2.68324808313157	0.738023376356416	3.6357223484961	0.000277202775778948	0.00223491678788701
C20orf24	337.489093532991	-0.745709489302841	0.205128157978972	-3.63533459594214	0.000277620072594032	0.00223696456140768
MLF2	1740.07278142113	-0.719500794330661	0.198022092187698	-3.6334369886804	0.000279670769052007	0.002252163547604
PSMA6	490.966893187729	-0.80783696692109	0.222477938282968	-3.63108797733287	0.000282228948605051	0.00227142898824441
SERPINH1	10.1955341335161	-2.75306925786809	0.760036656655136	-3.62228483818681	0.000292012322425421	0.00234878731214528
DBN1	27.6134402564685	-2.13902255507096	0.59064244183663	-3.62151854245281	0.000292878808871264	0.00235437436849682
ARID3A	295.31864437545	0.90919782762181	0.251095287022977	3.62092749091945	0.000293548783098509	0.00235831882333312
SLC29A3	44.4716329263577	-1.25285143776609	0.34601680162291	-3.62078208887512	0.000293713820456002	0.00235831882333312
TNFSF9	95.6734583871424	-1.41967912008298	0.392124163334451	-3.62048364479929	0.00029405283918637	0.00235965775698588
DUS2	253.508590912622	1.12574589877099	0.311021076983863	3.61951643177352	0.000295154069197788	0.00236647297500989
TLR7	72.4836358778821	1.36226867755095	0.376376120916759	3.61943439512796	0.000295247650335225	0.00236647297500989
ZBTB49	155.046071901385	0.935480800696887	0.258477044838877	3.61920263085654	0.000295512179494387	0.00236720809047609
DDX12P	44.742891037153	1.2418184626405	0.343153747739327	3.61883986644913	0.000295926674200081	0.0023684832069323
NDUFB1	103.949209842101	-1.40601023677141	0.388533628991954	-3.61876072457174	0.000296017174059578	0.0023684832069323
FAM109A	254.129299417047	1.15269154713318	0.318760985203644	3.61616258149273	0.000299002622329078	0.00239006351488602
PRKAG1	313.750076449756	0.73351726815522	0.202847053790084	3.61611004177708	0.000299063284020634	0.00239006351488602
KDELR1	798.500077298807	-0.798849770597142	0.220997990749159	-3.61473770819874	0.000300651851427823	0.00240135805297861
TRIM62	450.597358068416	0.740411984342314	0.204855964220267	3.614305237148	0.000301154100758774	0.00240396787423875
HDAC1	640.343285439245	0.598405951470862	0.165580917634499	3.6139789537329	0.000301533549231912	0.00240419473654175
ZNF436	48.0259111862285	1.35369981661052	0.3745620163457	3.61408727403134	0.000301407529459008	0.00240419473654175
TSTD1	37.7034514698422	1.58639908676453	0.439075317289682	3.61304547146269	0.000302621608694263	0.00241146643158465
TRPC2	3.99413181508688	-5.43824617271984	1.50616667908107	-3.61065362038003	0.000305426334561606	0.0024324011225726
RAB3D	752.092737741818	-0.704610149546335	0.195242183854591	-3.60890323820135	0.000307494267359167	0.00244744710882386
NCKAP1L	2096.16483238836	0.605604891781269	0.167820065000196	3.60865604348659	0.000307787361850722	0.00244835730698675
RIN1	739.878875113771	0.853431807756119	0.236636690208275	3.60650669600294	0.000310346854025107	0.00246728450750778
KCND1	89.7218052678246	-1.25318674035453	0.347501799295021	-3.60627410533377	0.000310625020069209	0.00246806352952902
LEPROTL1	388.989809323179	0.836555769601247	0.231984594003877	3.60608329701094	0.000310853390934795	0.00246844623131873
KLF10	6535.79896155613	-1.19147211724924	0.33054791968078	-3.60453672919763	0.000312710225402051	0.00248175241457549
ZNF428	111.473724342122	-1.00005015332891	0.277663874284483	-3.60165742088688	0.000316194862460122	0.00250795438678561
ZMAT3	173.73047154907	0.886021111205739	0.246085992710481	3.60045324582183	0.00031766294863638	0.00251814066575297
CDC23	89.3575863146684	1.44744629742899	0.40226602435447	3.59823154279996	0.000320388327846574	0.00253827606410779
IER5L	880.096644703715	-0.893198096428271	0.248288505138335	-3.59742025081113	0.000321388989473275	0.00254473201029186
MYLIP	1038.51292135374	0.9769594599373	0.271677488742239	3.59602654036682	0.000323114848434839	0.0025554429525753
PTGFRN	5.1641072194216	-3.75842343746806	1.04514259847717	-3.59608673777557	0.000323040125911806	0.0025554429525753
B3GNT8	55.1628252884144	1.89982049353863	0.528479878757834	3.59487762902924	0.000324544086622881	0.00256378598532885
RPN1	1226.53531612897	-0.701940814557224	0.195256574615725	-3.59496634588966	0.000324433512970406	0.00256378598532885
TMEM209	91.2554406067717	1.05916293965018	0.29466407545978	3.59447597403082	0.000325045137105649	0.00256626414298166
TINAGL1	8.67100838280323	-4.11110557237749	1.14382389838786	-3.59417702163052	0.000325418539576627	0.00256773223221235
GPT	5.64268461585292	4.50617821989234	1.25404408414108	3.59331723412158	0.000326494684436588	0.00257474046483154
BAIAP2-AS1	109.045100280915	-1.62049874576429	0.451038341100071	-3.59281816665948	0.000327120864256019	0.00257697769747563
GPI	2935.57795653774	0.700237336309246	0.194904585224021	3.5927186397611	0.000327245874973668	0.00257697769747563
KCTD13	138.04067273059	0.949907642715972	0.264403680674182	3.59264152561673	0.00032734276490054	0.00257697769747563
CMIP	1509.05504849123	-0.974385183008459	0.271297081006965	-3.5915800472009	0.000328679188649985	0.00258601236423176
CIR1	590.140139656528	-0.678149091323393	0.188880620408343	-3.59035823716215	0.000330223793896341	0.00259667366750407
COL6A1	5.7253149887791	-4.40113598718453	1.22614136346817	-3.58941971807867	0.000331414874347864	0.00260454443420369
AMER1	73.2484132934949	1.05068033397881	0.292768352776672	3.58877701095066	0.000332232855863073	0.00260798032069477
ORAI2	827.895448562393	-0.761780336112259	0.212261835580859	-3.58887095283818	0.000332113177059486	0.00260798032069477
SGCA	7.91554362618053	3.21660054843582	0.896918954435845	3.58627781532283	0.000335431603842489	0.00263158196416633
ARHGAP25	440.374354739349	0.72114517558578	0.201115772123811	3.58572163669903	0.000336147372184694	0.00263568786730735
CEP170	740.87916772522	-0.640569672101537	0.178703459798007	-3.58453984509081	0.000337673013720041	0.00264613555030728
ZNF271P	95.6865004900056	-1.01581904549419	0.283417448188979	-3.58417963320611	0.000338139318310162	0.00264827466107067
PLA2G4A	19.1037061199431	-1.67521885647695	0.46742972032854	-3.58389461264787	0.000338508712459381	0.00264965276758205
ANKRD17	378.11195706195	0.804464210984225	0.2244780362093	3.58371012402369	0.000338748015820279	0.00265001160520056
SERTAD1	270.001290245535	-1.45526100901102	0.406423167647505	-3.58065465961129	0.000342734400731924	0.00267966656462665
JDP2	3778.4167237935	-1.10438374433913	0.308446350564643	-3.58047272181187	0.000342973149217991	0.00268000353564635
TBC1D14	495.111964108506	-0.804028825325725	0.224580101934646	-3.58014275708051	0.000343406543544978	0.00268186022433244
CXCL1	27.6848173538212	-4.92133541454454	1.37504899635475	-3.57902549479399	0.0003448778262214	0.00269037898884182
SLCO4C1	8.10313724475579	-3.57329926725481	0.998402668493511	-3.57901614250146	0.000344890166769327	0.00269037898884182
PPP1CA	1987.30219936326	0.6577119647072	0.183966165398997	3.57517896446182	0.000349988404414661	0.00272859485695619
CEP78	22.3957234103662	1.82922860755375	0.511776666178151	3.57427121719729	0.000351204743151322	0.00273652023417907
LINC01420	91.6455351704396	-1.01231845298687	0.283357270607207	-3.57258682940292	0.000353472225223119	0.00275145655949927
RPS13	3243.16648455222	-0.756244443957007	0.211682039532776	-3.57254893058564	0.000353523400840905	0.00275145655949927
HLA-DOA	111.502322175072	-1.45416393690881	0.407091941000395	-3.57207743620599	0.000354160649842817	0.00275485098327479
CACNA1D	7.13352489572305	-3.96087818243602	1.10989740064692	-3.56868858340181	0.000358772566759528	0.00278914110072191
XRCC3	39.5065362813121	1.48745843590598	0.416870620466569	3.5681536737734	0.000359505641164737	0.00279325483418864
C7orf31	71.9858905821404	-1.07686201303962	0.30186656277891	-3.56734446878214	0.000360617290191921	0.00280030365138828
CWC25	854.194028517875	-1.05751481300591	0.296579608353482	-3.56570304639925	0.000362882081366206	0.00281629390966249
RALGDS	1190.93633425702	-1.36618553067124	0.383271224698101	-3.56453978966819	0.000364495157215967	0.00282721102125953
ABCG1	121.070186585631	-1.226201663388	0.344081336640271	-3.5636971053445	0.000365667883575434	0.00283470213311618
SORBS1	10.6113748742318	2.93071459245791	0.822719676791759	3.56222742099277	0.000367721623707423	0.00284901063435762
AAGAB	400.259160873344	0.696051026953964	0.195415604559785	3.56190094707107	0.0003681793005842	0.00285094406975827
ARMC2	63.1518539921994	1.457297611049	0.409388436349793	3.55969412336758	0.000371286994659694	0.00287176129466318
LOC101927851	4.25586428877182	-4.15195783525215	1.16634304452037	-3.55980845837644	0.000371125385290931	0.00287176129466318
CHRNA7	54.0711063668799	-1.6511284163996	0.464067153388306	-3.55795148254767	0.000373758326485868	0.00288761509092127
PPP6R2	774.673364690226	0.666478205470847	0.187316956110874	3.55802389334341	0.000373655331414555	0.00288761509092127
LAMB3	153.314293067081	-4.22450380037023	1.18786723915472	-3.55637706060179	0.000376004312184655	0.00290332980175051
IZUMO4	52.0412362757912	1.19284602201636	0.335430178241332	3.55616786858738	0.000376303681980855	0.00290400441452042
LRP1	8000.81130969207	-0.786186185446732	0.221373098316606	-3.55140796883249	0.000383175970903901	0.00295377097576576
WWP2	1358.81211439474	0.61129470126734	0.172127681862131	3.55140262538926	0.000383183751199866	0.00295377097576576
DHRS7	466.047273201778	-0.677845877867377	0.190921221175686	-3.55039567468314	0.000384652555533355	0.00296342559375473
L3MBTL1	45.0209704272985	1.26570808724458	0.356513928992976	3.55023460323065	0.000384887992499222	0.00296357263701762
ANAPC15	313.143456518134	-0.822522718674182	0.231751924953743	-3.54915161476374	0.0003864744891611	0.00296777677211352
BAHD1	317.679133551875	0.894785095786823	0.252088757934873	3.54948432892033	0.000385986438760739	0.00296777677211352
GPNMB	9.2405006487103	-3.12204729463487	0.879600057765796	-3.54939414461265	0.000386118671020746	0.00296777677211352
LOC100499489	54.4533893596498	1.22914901057158	0.346268144970459	3.54970281969322	0.000385666253277706	0.00296777677211352
SLC16A7	77.8294166311374	1.25623626113308	0.353956865566472	3.5491224590957	0.00038651728438097	0.00296777677211352
SPINT1	155.100198892049	-1.14063656867065	0.321420976985352	-3.54873094895305	0.000387092379267568	0.0029705274012365
MIR647	17.5330464739701	1.81862511508381	0.512503530789511	3.54851236299235	0.000387413811093372	0.00297132944252912
HSPA5	4144.4715299205	-1.29492978804797	0.365046129429803	-3.54730452852804	0.000389194439818362	0.00298331585709677
SLC25A30	194.907136084284	1.15042975801387	0.32484602692237	3.54146168544274	0.000397916644854443	0.00304846879262649
SMC2	31.9892176330983	1.68454694752515	0.47653459099504	3.53499405784518	0.000407784328417264	0.00312231958114013
TGIF2	153.497704039565	-1.11948203900066	0.31685223230635	-3.53313603269261	0.000410661109198587	0.00314258987363254
EHD3	47.1418199182211	1.77807322289389	0.503392693785027	3.53217924067291	0.000412149893882529	0.00315222180145331
TMED10	1134.20053705647	-0.690735815003853	0.195583852664972	-3.53166074597711	0.000412958785092208	0.00315664589184881
MSMO1	41.9103165116966	1.4129203461765	0.400213574790618	3.53041584587855	0.000414906981894161	0.00316976901170452
TGFB1	7608.43743763858	-0.738215514807312	0.209157278195629	-3.52947562320468	0.00041638406217993	0.00317928031423672
HADHB	694.999390204158	-0.66176915264301	0.187524096244242	-3.52898195963619	0.000417161567402597	0.00318344242355475
ALDH4A1	106.528185911096	-1.27118996318359	0.360309752007201	-3.52804762042128	0.000418636836348764	0.0031911448994465
FAM98A	104.022660455739	0.980434482967079	0.27789096463771	3.528126523456	0.000418512064803696	0.0031911448994465
BAG6	3187.30488720207	0.56932116885731	0.161381714729372	3.52779228930632	0.000419040836618804	0.00319244793103691
HECTD3	497.629388659905	0.756379381969135	0.214420715169119	3.52754807935679	0.000419427580935482	0.00319361812320969
REEP4	1156.40579245439	-0.8726973495981	0.247425134293537	-3.52711680682675	0.000420111382074901	0.00319704761759
HSD17B13	11.7018208074338	-2.17275130000808	0.616223250097198	-3.52591581000126	0.000422021104447386	0.00320623687671675
IQCK	31.0857153445629	2.42735413971929	0.688431969150948	3.52591722710521	0.000422018846320648	0.00320623687671675
LPGAT1	669.978977719631	-0.999616228235819	0.28348233632652	-3.52620287101219	0.000421563908757814	0.00320623687671675
CKAP5	154.996432313779	0.963210134688655	0.273251270027352	3.52499783291853	0.000423486255836802	0.00321380317587397
EVC	3.94687249071601	-5.33029434851031	1.51209713405306	-3.52510049021974	0.000423322172507584	0.00321380317587397
RARG	228.799976259077	-1.22002693262088	0.346155423188911	-3.52450619256963	0.000424272897729671	0.00321799011799614
ANKFY1	541.898835792683	0.689501811841979	0.195673057706191	3.52374424933496	0.000425494730124422	0.00322547139637207
KDM1B	1178.08579236557	0.87260247103005	0.24765025844386	3.52352739913599	0.000425843065599979	0.0032263265003255
GNA11	42.189864935236	-1.77402036016413	0.503626963188884	-3.52248884557594	0.00042751503173709	0.00323720337464602
HSPA8	4611.97963544454	0.739307266363558	0.209913317744313	3.52196456283959	0.000428361400107671	0.0032418201429143
CACYBP	281.790525319248	0.808922417232423	0.229883673661221	3.51883369683978	0.000433448323501433	0.00327850642480543
UTP11L	168.164797845339	-0.867274004128123	0.246499257096879	-3.5183635615878	0.000434217035432924	0.00328250825130254
AGTRAP	1325.14298183935	-0.90040434787169	0.255960552256415	-3.51774654310672	0.000435227845573513	0.0032883348200033
C8orf58	114.60865799361	-0.932927213964022	0.265271972515791	-3.51687064832486	0.000436666524246022	0.00329556917306998
FABP5	21.4257724496082	-1.67956377530163	0.477557020948737	-3.51699106415591	0.00043646847541516	0.00329556917306998
RPS24	5736.70620928306	-0.665696522743051	0.189296872742093	-3.51667998049829	0.000436980288657887	0.00329612114209017
GPA33	11.8071947622529	2.66949934055282	0.759152374495336	3.51642098508541	0.000437406830581829	0.00329640434845745
SLC9A3R2	25.6138032126752	-2.02569269382961	0.576075780098993	-3.51636497108335	0.000437499131661239	0.00329640434845745
CTCF	640.50247608707	0.766244522302954	0.218083864841656	3.51353147037861	0.000442192029055542	0.00332810242527627
IER5	5617.27617969444	0.725546005742696	0.20649606288053	3.51360696965184	0.000442066378758604	0.00332810242527627
SORBS3	228.623017046913	-0.949952014222607	0.270453351854883	-3.5124431171122	0.000444007038029783	0.00333992773582206
PRKCDBP	4.70952300846689	-4.82736416753101	1.37456990807423	-3.51190880811159	0.000444900629220433	0.003344812743722
MCL1	30020.5506341067	-1.05359913491805	0.300037511880966	-3.51155803257042	0.00044548818707187	0.00334739286149779
NDNL2	345.713572514558	0.839262876908298	0.239263156852551	3.50769791700736	0.000452001992351201	0.00339447548861116
ZNF532	169.298993307385	-1.23193359745882	0.351232594811465	-3.50745806527466	0.00045240965224106	0.00339567529665646
DNAJB12	739.905268961111	-0.727388621081081	0.207555917209236	-3.50454292443904	0.00045739182614385	0.0034311901612916
N4BP1	623.677514161601	0.773642936076291	0.220881715846993	3.50252139752573	0.000460876763846335	0.00345544056440454
ATP10A	37.5283304372076	-1.48664842763546	0.424524706695603	-3.50191261942601	0.000461931088757135	0.0034614507952928
2002-03-01	38.4035964039022	1.68061741782145	0.479949588283347	3.50165404627717	0.000462379584563337	0.00346291719483248
WFS1	22.6670472913355	2.03205440726805	0.580351680712354	3.50141900989035	0.000462787608264253	0.00346407904808948
SLC4A2	812.017213653404	-0.873141876692165	0.24950163442354	-3.49954371525265	0.000466055177899049	0.00348663234672921
SUN2	4579.95775059265	0.752321333211576	0.215087924520795	3.49773858708112	0.000469220807932745	0.00350839881389888
NCAPD3	149.127462833167	1.10067519540096	0.314756637112991	3.49690861325932	0.00047068304419134	0.00351741207819584
MRPS31P5	97.4837170983506	1.19189550036985	0.341712228684629	3.48800950132184	0.000486630785847052	0.00363460660007248
SLCO3A1	1012.36404329876	-0.660851913730971	0.189617569204184	-3.48518292110027	0.000491800713262842	0.00367121862140295
TRAM2	361.055851589827	0.848603668474914	0.243693535228625	3.48225761376387	0.00049720511627342	0.00370954013219679
NOP2	910.10792564614	-0.975168472652922	0.28012579576898	-3.48118055310103	0.000499208858004736	0.00372246213225306
CMTM8	3.23183016879689	-5.12409019655416	1.47218037471903	-3.48061303122053	0.000500267690479572	0.00372832797834014
KAT8	664.585036752737	-0.684009195137744	0.196566757443445	-3.47978063042803	0.000501824499184669	0.00373789667745057
LINC00963	138.942870614422	-1.5477159328183	0.444880062863752	-3.47895098480127	0.000503380648540497	0.00374745006723246
JMJD6	965.925560972949	-0.841094697200522	0.241807332539222	-3.47836721230979	0.000504478313962209	0.00375358171898661
ATOH8	70.9162449597401	-2.40441261534575	0.692243534256674	-3.47336233039373	0.000513980970139646	0.00382083692550697
PVRL2	463.218436570889	-2.39562466490166	0.689723207129032	-3.47331312059722	0.000514075226581204	0.00382083692550697
DDX6	1954.00713117083	0.736268259884004	0.212021598188147	3.47260970663301	0.000515424308036615	0.0038287864270529
ENC1	441.112376111724	-1.44760309768369	0.41706636391068	-3.47091787529936	0.000518682605817921	0.00385090207831647
OSBPL9	357.983121969308	-0.832532962083584	0.239943755439109	-3.46970047442997	0.000521039064361632	0.00386630178961302
PCCA	84.7023049609454	0.967803154671874	0.278953498250074	3.46940676759058	0.000521609069244034	0.00386843585842164
NUDT15	155.564359800808	0.956134819506023	0.275607725770181	3.46918729086465	0.000522035393066726	0.00386950260510174
CBLB	118.668622769978	0.830002076791263	0.239308034339581	3.46834187611721	0.000523680610313452	0.00387959816120804
RPL37	3720.19248205985	-0.665120507985952	0.191921950248413	-3.46557810154105	0.000529092828349409	0.00391757489877308
CSMD1	6.92373692392456	-5.20885154192027	1.50358139139231	-3.46429636050291	0.000531620475808305	0.0039341638452848
PPM1F	3602.64009175045	0.703479593505914	0.20320145323877	3.46198111427528	0.000536214780694279	0.00396602055396881
USP13	52.047816131668	1.29197930577527	0.373210060740769	3.46180192251752	0.00053657190145979	0.00396652018683011
TMUB1	342.373334536396	-0.848411507198435	0.245173366671413	-3.46045542677356	0.000539262501890041	0.00398425984406137
SLC12A4	605.801005553262	0.867677788077989	0.250867373834621	3.45871117003037	0.000542766608322989	0.00400798760151391
HSPA6	230.320548766584	1.17005991724516	0.338397581976631	3.45764857541436	0.000544911682416216	0.00402165960438434
PITPNA	1349.99373175908	-0.875513202810893	0.253272369883589	-3.4568050325162	0.00054662017447258	0.00403209647276543
SP1	1950.87449028079	0.716132887614508	0.207213226283018	3.45601919559126	0.000548216278814765	0.00404169353455578
ZNF33B	57.2509671298064	-1.03632469721481	0.299975207717626	-3.45470115713806	0.000550903082739243	0.00405931706689734
HS6ST1	381.217862756728	-1.03341089900721	0.299157587667057	-3.45440310261269	0.000551512361073742	0.00406162167848824
TRIM8	3739.45760758537	0.622342388332127	0.18022624618144	3.45311740946762	0.000554147755113082	0.00407883715719452
CCL24	7.9363176862036	-3.2081340264559	0.929140355545194	-3.4527980700757	0.000554804148220213	0.00408147541478006
CCDC47	313.231203950026	-0.921225176535532	0.26694673346413	-3.45097002904259	0.00055857559474022	0.00410566430339124
THRA	887.840553447587	1.07192296502764	0.310620020730697	3.45091395752943	0.000558691652907087	0.00410566430339124
CUEDC2	227.505205257547	-0.81195811114237	0.235390465879732	-3.44940950818808	0.000561813996615087	0.00412639577781955
SFXN3	841.779961421704	-0.763015135835251	0.221220779147424	-3.44911151102478	0.000562434386981049	0.0041287386028223
MSC	9.9376595273616	-4.41950014691981	1.28146523247606	-3.44878661934544	0.000563111495111106	0.00413149505090087
PDLIM7	1054.71291653496	-1.18861789862102	0.344761481468895	-3.44765283394416	0.000565480374034012	0.00414665426312521
POLR1B	107.595200350838	0.915133313244001	0.265556470771867	3.4460968342593	0.000568746518367312	0.00416507682699159
TNFSF13	140.717038553731	-0.973773435817188	0.282565124257621	-3.44619116876355	0.00056854800494584	0.00416507682699159
TTLL4	186.24521634755	-1.10232500349574	0.3198833691227	-3.44602161256127	0.000568904857884455	0.00416507682699159
PDIA4	496.948465264162	-0.794528451343959	0.230606716416398	-3.44538296061294	0.000570250856674682	0.0041727009800907
MRPS15	350.38110913985	-0.871987943093421	0.253120100254985	-3.44495732348007	0.000571149559606602	0.00417704573811598
LIX1L	256.580907848348	0.761960666162005	0.221246255064898	3.44394830971715	0.000573285293145823	0.00419016883843995
RPGR	69.0996636574347	-1.62733634050329	0.472538044556949	-3.44382078702061	0.000573555743325661	0.00419016883843995
C5orf45	28.6954575913054	1.50139196928792	0.43600286100843	3.44353696628357	0.000574158096951577	0.00419233348189909
ZBTB14	214.608619834113	0.754485889821639	0.219111632619437	3.44338582485058	0.000574479105189471	0.00419244261208598
ATP8B2	10.2606462951904	-2.57069780426362	0.746650666013214	-3.44297262599391	0.000575357548507822	0.00419661751834939
NR3C1	1066.24954932079	0.648365169701759	0.188374191917742	3.44190020459321	0.000577643310152898	0.00421104739886876
CYB561D1	322.720001775978	0.882164854659314	0.256327436532248	3.44155454676944	0.000578381846008823	0.00421418857799407
PXK	598.262755663044	-0.765902648674565	0.222577155601554	-3.44106584795092	0.000579427504900107	0.00421956297826776
CAMK2G	606.071047637362	-0.74303234302933	0.215949037365976	-3.44077636136941	0.000580047743278428	0.00422183527493512
SMU1	519.982242201763	-0.70233773958411	0.204158398010342	-3.44016090657477	0.000581368438268548	0.00422920067307625
ATP13A1	1179.24383050473	0.713301952531338	0.207871288559004	3.431459714692	0.000600342289492475	0.00436028031891194
PCGF5	1175.63497376367	0.692266228156962	0.201734680896798	3.43156776554006	0.000600103179757454	0.00436028031891194
SEC22B	80.7446993523779	-1.03733925380569	0.302291100404096	-3.43159045178308	0.000600052987787972	0.00436028031891194
HAUS4	347.179721193657	-0.979904685504965	0.285631891975674	-3.43065572519619	0.000602124254340784	0.00437090515949129
COL4A3BP	721.982181038081	0.608218433423101	0.17730973681964	3.43025963679469	0.000603003954805601	0.00437497254921987
THTPA	118.514446309112	-1.02497808280475	0.298847369561356	-3.4297711380535	0.000604090543195175	0.00438053587119508
CLEC4F	167.385224402669	4.72144090865613	1.37685302870007	3.42915388225117	0.000605466137407805	0.00438586734543211
TCTN2	9.00088494000401	2.46662855559391	0.719297226524714	3.42922016745627	0.000605318276972505	0.00438586734543211
GBA	112.252260702001	-1.05318222894591	0.307411820405551	-3.42596529813496	0.000612618645482944	0.00443299007175138
SWAP70	801.25904026835	0.903964919549351	0.263856122710922	3.42597666585029	0.00061259300678905	0.00443299007175138
PPA1	285.696548011952	-1.00414697243706	0.293124578024294	-3.42566624472493	0.000613293487964352	0.00443553019964926
FAM35A	171.404141209664	0.760462890240053	0.222016150983091	3.42525931952567	0.000614212864486947	0.00443983526002227
ZDHHC2	168.909555588083	-1.23628633426914	0.361008420271554	-3.42453600760669	0.000615850228157849	0.00444932300912775
FAM193B	1383.4080391344	-0.660802381558999	0.19298166683863	-3.42417180027551	0.000616676222110734	0.00445294195596881
ZNF367	24.3980554097399	1.9075062590082	0.557312791454019	3.42268522857971	0.000620058353537159	0.00447500491398946
HDDC2	84.415075242324	-1.08810137928445	0.318042610969496	-3.42124401496882	0.000623353759812384	0.00449641906367037
FAM53B	3388.26107040598	1.11363491520755	0.32559115073707	3.42034761290814	0.000625411639234977	0.00450888875486353
ZNF592	2417.74871219057	0.649011253596052	0.189784585356653	3.41972585590339	0.000626842723717332	0.00451682884244083
IPCEF1	50.7267640539534	-1.77616783636543	0.519504779267788	-3.4189634191024	0.000628601766262176	0.00452712249961056
WDR48	692.43447643559	0.824334896468895	0.24118361377624	3.41787273008388	0.000631126114771315	0.00454291409360876
CENPJ	46.3017432533516	1.35143336833104	0.395464526607111	3.41733146061334	0.000632382355846679	0.00454956591932133
THEM6	82.1616841756977	1.394868469592	0.408312383801196	3.41617968234622	0.000635063281870255	0.00456645503152691
SPATS2	25.9823136253058	-2.13864733045779	0.626248720068908	-3.41501269690814	0.000637790384509836	0.00458365828279944
KCNMA1	65.8859620844068	3.29838962668791	0.96630358647886	3.41340927720966	0.000641555149334943	0.00460829702967491
FUZ	41.8131320530783	-1.34742352207036	0.395091623665583	-3.41040771649175	0.000648658314752542	0.00465687714647815
PLEKHG2	816.638980290026	-2.31535692348751	0.679083100911794	-3.40953400309729	0.000650739652325582	0.00466937231930635
SUFU	290.619604519778	0.717227330142151	0.210385920514538	3.40910327263363	0.000651768011463889	0.00467217174424735
TMOD3	347.06640460295	0.739216839785355	0.216837323183799	3.40908487953787	0.000651811958187815	0.00467217174424735
KDM5B	510.411022517162	-0.720493068342248	0.211460362854364	-3.40722515849678	0.000656269652392361	0.00470166406823774
TMEM106A	44.8453296593387	-1.47300986434654	0.432431876694814	-3.40633968893581	0.00065840204328337	0.00471447526863335
NUMBL	68.563650131493	1.33390182451303	0.391655295168382	3.40580566883323	0.000659691185063097	0.00472123816770862
RBM43	93.9824074104274	0.951034593477356	0.279351962706581	3.40443139995505	0.000663019514502198	0.00474258031835567
WNT5A	4.6897787680028	-5.35527198364212	1.57480400563624	-3.4005958611202	0.000672391554948387	0.00480710830881159
COPA	1334.81001235731	-0.782829611853079	0.230349594502749	-3.39844145826675	0.000677709654413522	0.00484260138036329
CAPN15	699.214646934988	0.610636393773866	0.179754148686003	3.39706425825272	0.000681129703758856	0.00486450191975433
FAM105A	404.807295639047	-0.63339625389099	0.186465772490764	-3.39684997107103	0.000681663290802357	0.00486577579854647
CDS2	1503.91177598675	0.811997610200889	0.239072513518285	3.39644904489945	0.000682662663076911	0.00487037143688934
BTK	1165.38325415161	0.620814232420175	0.18286932416892	3.39485168024527	0.000686657886621031	0.00489632469075215
BZRAP1-AS1	92.5470730936195	1.12863611964989	0.332498541497271	3.39440923430082	0.000687768340753522	0.00490169132759716
SEC62	785.364310078302	-0.821684412670485	0.24211515589282	-3.39377520436693	0.000689362543864667	0.00491049824537608
ABCC4	50.1461843787976	1.37331481371938	0.404688683084776	3.39350931004832	0.000690032129458107	0.00491271315453074
ITGAX	10224.3973588031	0.65630083440872	0.193636370255022	3.3893469163069	0.000700593145729725	0.00498531164166534
PARD6A	13.6264405185224	-2.00483755642416	0.591569787749678	-3.38901275545279	0.000701447474820137	0.00498879933026284
SDSL	8.70238930385289	-2.80275722810882	0.827189888490564	-3.38828758318507	0.000703304810683286	0.00499941323131274
FAM131B	5.36304868545672	-3.37047431021536	0.995041778406738	-3.38726914121351	0.000705920995930095	0.00501540757378135
RASA4B	225.461213395019	-1.19753632290016	0.353629533688432	-3.38641490265138	0.000708122344208545	0.0050284395391232
NR1H3	39.0163569188302	-1.78213237577828	0.52645071981246	-3.3851836624198	0.000711306439437724	0.00504581854345828
TBC1D23	290.7597362541	-0.765181937320923	0.226032739528939	-3.38527037682945	0.000711081753630566	0.00504581854345828
AFF2	6.56124666192781	-3.38776115868637	1.00087842482995	-3.38478787697114	0.000712332797478191	0.00504787100872026
MRVI1	84.2505023367082	1.40595758382693	0.41536444837766	3.3848770382693	0.000712101462770016	0.00504787100872026
SH3BP1	3536.34820005775	0.678526277594733	0.200479335689353	3.38451978235864	0.0007130288068561	0.00505019058754646
ARHGAP29	27.1591843512011	1.74119147036932	0.514798552894588	3.38227732105893	0.000718875330832865	0.0050889686210587
HSBP1L1	61.4748976646651	-2.2628440644108	0.66915464025692	-3.38164592797562	0.000720529510517986	0.00509804402638191
RAPGEF1	5619.2187346651	0.831271545792142	0.245830580983961	3.38148143516115	0.000720961043679843	0.00509846379779375
APOBEC3C	355.499571348886	0.705145465399726	0.208564616209626	3.38094485159933	0.000722370395526642	0.00510579446745301
RNF185	341.98083881455	-0.609859952152653	0.180421777931351	-3.3801903470029	0.000724356453225907	0.00511719169483676
CREBL2	133.956798037157	-0.978214851490783	0.289435659441915	-3.3797316245585	0.000725566411575165	0.00512309727100856
C7orf73	461.900152571863	-0.595836595435245	0.176424522060826	-3.37728898724077	0.000732040960204152	0.00516289537801612
PPDPF	1148.4661461861	0.828177113630897	0.245211145776072	3.37740403687519	0.000731734804796946	0.00516289537801612
REEP3	104.252198387578	-1.01124269110324	0.299434135462716	-3.37717905655802	0.000732333604868253	0.00516289537801612
NAA25	249.796497740392	-0.906687329577756	0.268751414848643	-3.37370253506717	0.000741644647725251	0.00522526542235909
THOC7	167.800209628385	-0.898325248009723	0.266281560533249	-3.37359164566543	0.000741943440391914	0.00522526542235909
DCAF17	105.41416898366	0.983578693712365	0.291669359000279	3.37223867835711	0.000745598040067235	0.00524830521728725
UGP2	260.544512105718	0.989042547931379	0.293422631061598	3.3707098336384	0.000749747831064667	0.00527480523365373
MBLAC2	7.83471678468819	3.00024935836034	0.890182083216671	3.37037715645652	0.000750653663957574	0.005278467088753
GSE1	1029.65825607713	0.7344399866815	0.218038122208397	3.36840172371112	0.000756053456291459	0.00531370972000021
PLAC8	264.349448794216	0.935840854480225	0.277879858751818	3.367789442113	0.000757734419866303	0.00532181972524478
VAPB	146.209095230268	1.09949719615955	0.326483263638785	3.36769849671685	0.000757984398010846	0.00532181972524478
WDTC1	392.377872589562	-0.876321378657678	0.260354538483152	-3.36587709883301	0.000763006957145894	0.00535433878021744
ZNF48	22.6484523631727	-1.85673529006857	0.552047345588132	-3.36336240887178	0.00076999208377861	0.00540058963829974
IL6ST	563.049059728244	-1.37190281356359	0.407970418494308	-3.36275070782548	0.000771700177178245	0.00540979991145732
UHRF1BP1L	848.202244212796	-0.753101229472981	0.224036999940705	-3.36150381263944	0.000775192864154074	0.00543150478423658
MARCH5	394.438412860613	-0.622001223918116	0.185286383774232	-3.3569721166128	0.000788010591264086	0.00551849134925125
RAPGEF6	111.895733737724	1.27435023437285	0.379919179822209	3.35426664947322	0.000795756392540862	0.0055698881272482
CDKN2AIP	186.470629593171	1.256222111269	0.374608489903185	3.35342669781365	0.000798175526324642	0.0055839674972395
PPIB	1739.55635487036	-0.838024773726418	0.249952271948109	-3.35273917374272	0.000800160733150684	0.00559499832705363
IFI6	662.604976135309	-0.942199478663643	0.281095250779323	-3.35188686415526	0.00080262811472042	0.00560938771195934
ESD	286.622021409096	-0.838336634656046	0.250181111315275	-3.35091898124788	0.00080543863435083	0.00562615931327775
YTHDC2	344.582283886997	0.901712659962667	0.269138060465755	3.35037214135457	0.000807030572118532	0.00563440610442388
MRI1	236.431046096322	-0.823298561034602	0.245749365335096	-3.35015539068424	0.000807662375350397	0.00563594458357093
ARMC1	98.7209585793024	0.993598228112504	0.296680714287761	3.34904892789485	0.000810894744611574	0.00565561925238765
PTTG1	31.4163075395727	1.3857766048046	0.414121818099113	3.34630184703994	0.000818971907848924	0.00570904691792089
C1orf162	955.998700801182	-1.10351352736093	0.329841973911071	-3.34558247477153	0.000821099356355456	0.00572096591218568
NOTCH2	4514.11883530615	0.835103817960587	0.249683426557629	3.34465058203549	0.00082386292944397	0.00573507687562047
RIPK3	133.028570597747	0.807052855600205	0.241299018484843	3.34461723328933	0.000823961986510519	0.00573507687562047
GSPT1	489.61604533701	0.71095695380749	0.212670253498326	3.34300139353098	0.000828774836718452	0.00576564637550501
STARD13	4.40000882856312	-4.16425984197195	1.24581589113049	-3.34259650372028	0.000829984898320526	0.00577113357217998
UBOX5	192.336154822995	0.776499257820739	0.232360592257909	3.34178549931936	0.000832413612714554	0.00578508455959612
PNMA3	8.61392960706574	2.75717621934923	0.825232068588818	3.34109194770401	0.000834495819204456	0.00579661446828734
TSPO	2071.72697913351	-1.15107794868227	0.344577063391809	-3.34055301694126	0.000836117151877546	0.0058049329682811
PFKFB3	6444.29910675523	-0.768978613492493	0.230320530093983	-3.33873238820139	0.000841616010464747	0.00584015000574777
CBX6	1861.59837883683	-0.65526157545745	0.19634048501355	-3.3373737230619	0.000845741432425274	0.00586019729048592
L1TD1	27.0624414019168	5.08093241580245	1.52235662072334	3.33754413823764	0.000845222960670306	0.00586019729048592
SGPL1	698.155481349901	0.729486035315942	0.218591081579076	3.33721774029489	0.000846216253510085	0.00586019729048592
TMC8	2517.18350465848	0.771232259421702	0.231092414163351	3.33733265202096	0.000845866431214495	0.00586019729048592
NEDD4	43.7799085420136	1.38526750505245	0.415161258332538	3.33669743322453	0.000847801888498924	0.00586821135354131
RDH5	4.80298319308955	3.56256160850358	1.06844492946815	3.3343427538909	0.000855012283049295	0.00591513043091376
CEBPB	8840.41016713686	-0.8238386498278	0.247137166499254	-3.33352794117386	0.000857520581883854	0.00592948860708987
SEMA6C	13.8341635004656	-2.4439380434949	0.733209104307622	-3.33320744264726	0.00085850906500181	0.00593332854308516
SIPA1L3	343.025104877742	0.911811358105852	0.273608442624307	3.33254101869168	0.000860567836724034	0.00594455785549461
LOC284837	100.610634158201	1.74069473291734	0.522443932284801	3.33183070057829	0.000862767249654385	0.00595674686782549
ZNF706	598.450784121615	0.652722694319937	0.195961485572762	3.33087235184066	0.000865742919811948	0.00597428036049575
CEP250	151.258074030428	0.871785228640387	0.261877613920591	3.32897957786012	0.000871647955150754	0.0060089751835204
RFWD3	309.687232651508	0.968948153202798	0.291053800119537	3.32910325446652	0.000871260974109294	0.0060089751835204
PSMA1	795.694404074379	-0.683604286598051	0.205369715836921	-3.32865185995039	0.000872674147141064	0.00601302337401323
GTF3C4	279.567643438357	0.815535542083173	0.245189170773719	3.32614829402812	0.000880550673623329	0.00606424491065478
POLR2L	350.802919503993	-0.891094766320562	0.267984186148167	-3.32517667974588	0.0008836252048759	0.00608236083235682
C20orf96	48.7039236261317	-1.2273904786163	0.369271088890386	-3.32381958821757	0.000887936182062685	0.006108965254593
MBNL1	3354.89790969276	0.753402035553402	0.226738940735915	3.32277302305516	0.000891274038264482	0.00612270400007366
NOP56	401.829962288561	0.648093509950294	0.195043068701149	3.32282256563203	0.000891115768052476	0.00612270400007366
SERPINB6	945.487913812039	-0.587034946001493	0.176658482186069	-3.32299326212476	0.000890570655375694	0.00612270400007366
IL10	78.7654981158541	-4.00216925717788	1.20468967292525	-3.32215785286822	0.000893241451238721	0.00613314355843008
TSPAN4	216.57538077452	-1.18759665071053	0.357584857458117	-3.32116035100738	0.000896440180045002	0.00615202283880583
ARHGAP30	3557.1774669066	0.583967110914874	0.175900097523999	3.3198794039054	0.000900563415712176	0.00617722467121952
LOC101927780	6.29099958602099	-3.40814664678223	1.02672366212122	-3.31943907841861	0.000901984832604649	0.00618387799650575
TCHP	185.76473562707	0.819908813808585	0.247046706370729	3.31884130678591	0.000903917829865763	0.00619403023186655
[truncated: 177 more rows]
