# Supplementary material for: A miR-150/TET3 pathway regulates the generation of mouse and human non-classical monocyte subset
Source: Nat Commun. 2018 Dec 21;9:5455. doi: 10.1038/s41467-018-07801-x (PMC6303340; doi:10.1038/s41467-018-07801-x)
Supplement: Supplementary file 6 — Supplementary Table 4 [file 41467_2018_7801_MOESM6_ESM.xls]

## Sheet: miR150_Classical_only.tsv
Gene	stat_change	Q-Value
Gdpd3	3.23004	4.74531e-160
Nxpe4	2.74841	6.39699e-118
Gm3608	-4.16334	1.19747e-108
Capza1	1.16113	7.55506e-79
Nectin1	2.90726	6.16252e-73
Gm26825	-4.49318	8.13912e-50
Tceanc2	-2.26407	2.61356e-45
Gdpd3	2.44527	5.58611e-42
Il4ra	-1.33903	3.07993e-32
Ifi44	-4.05572	1.5238e-31
Zbtb16	1.44432	5.49537e-26
Amica1	-1.65678	2.08894e-25
Gdpd3	1.71515	9.68147e-22
AC092404.2	-4.7031	2.37288e-19
Ifi44	-3.4853	1.96316e-16
RP24-270O22.1	1.69214	5.79965e-16
Ide	-0.679486	2.08954e-15
Il4ra	-1.12048	4.12216e-15
RP23-162P10.7	-1.80863	5.35074e-14
Btf3l4	-1.24767	4.81159e-12
AC131791.1	0.937744	5.42794e-12
Gdpd3	0.97593	7.13521e-12
Ifi44l	-6.93899	1.72108e-10
Wls	-1.06738	4.0154e-10
Leprot	0.504426	1.26041e-09
Nxpe4	7.8037	4.26801e-09
Inpp5f	0.456844	5.87266e-09
Arpp19	-1.67529	6.06188e-09
Gdpd3	1.96652	1.5112e-08
RP24-260F19.4	1.65237	1.5112e-08
Pts	0.7915	2.13561e-08
Rbm7	-0.820673	4.66281e-08
Nxpe1-ps	1.26061	2.10333e-07
Cat	5.7437	4.35327e-07
Tchh	1.29738	2.14179e-06
Gbp2b	-4.85087	5.6721e-06
Paox	0.660203	5.6721e-06
Tle3	0.782406	5.6721e-06
Sc5d	1.15963	6.69116e-06
Cbl	0.342927	8.10661e-06
Mtg1	1.20015	1.24249e-05
Dok2	0.840441	1.49124e-05
Mlxip	1.37617	3.05814e-05
Arpp19	4.80528	4.77949e-05
Bace1	0.726257	5.83837e-05
St3gal4	-1.62061	6.90377e-05
Nab2	1.02662	9.31714e-05
RP23-144O20.5	5.00003	0.000109383
Gm47283	2.08975	0.000111683
Tceanc2	-1.45691	0.000111683
Klre1	-4.30614	0.000121126
Nlrx1	-1.71639	0.000128086
Hspa8	4.10946	0.000154519
Plekho1	-0.387617	0.000166118
Sgk3	-0.55419	0.000190711
Mpzl3	-1.16776	0.000200308
St3gal4	-0.884659	0.000241802
Plekho1	-0.407234	0.000248372
Inpp5f	0.542784	0.000260155
Pts	-0.686295	0.000340889
Gpr89	4.5757	0.000560976
Layn	1.78528	0.000560976
Usp54	4.78465	0.000560976
RP23-3F1.8	0.636158	0.000642099
Oas1g	-0.96297	0.000686778
Nxpe1-ps	0.621136	0.000785874
Nxpe4	0.829042	0.000785874
Gdpd3	2.59874	0.00100313
RP24-202N2.3	4.77565	0.00100313
Ubc	0.763825	0.00100313
Nlrp1b	0.495895	0.00103308
Bcas2	0.843999	0.00160526
Slc37a2	-0.703842	0.00206855
Hes7	0.846377	0.00231086
Rbm3	5.20219	0.00275419
Cluh	4.84814	0.00302512
Slc22a15	0.469021	0.0036668
Runx3	0.320239	0.00408136
Wls	-0.719233	0.00541358
Cln3	5.85884	0.00573782
RP23-3F1.4	0.6338	0.00662228
Top1	3.15466	0.0066781
Fn1	0.362206	0.00741929
Abcd2	-0.269021	0.00785597
Bag3	-0.432341	0.00915326
Nlrx1	-0.633479	0.009796
Mtg1	1.9251	0.00991401
Tmem189	0.650079	0.0101851
Nab2	0.994154	0.0105887
Mapk3	-0.282789	0.0106952
RP24-201C14.6	-1.01809	0.0112693
P2rx4	0.507095	0.0115652
Nrros	-3.40413	0.0117564
Ppp1r9b	0.350748	0.0137006
Nlrp1b	-5.34885	0.0141718
Samd9l	-0.255842	0.014242
Hnrnpk	0.676702	0.0153195
Hmbs	-0.462081	0.0156191
Kmt2e	0.257214	0.0160981
Slx1b	-0.638316	0.019725
Ypel3	-0.301523	0.019725
Sap25	0.439436	0.0203914
Hist2h2be	0.580194	0.0223113
Cbl	1.71669	0.0230264
S100a10	-0.656186	0.0233759
Puf60	-0.713854	0.0235034
Plekhg3	0.356909	0.0290402
Adam8	1.53149	0.0311707
Rab7b	0.568851	0.0311707
Lsp1	0.825389	0.0326748
Ptpn11	-0.426366	0.0326748
Mtg1	0.627956	0.0328197
Pgk1-rs7	0.598312	0.0328197
Il6st	-4.18293	0.0354981
RP24-166B2.2	0.733794	0.0354981
RP23-192C21.3	2.32237	0.0360904
Slc1a5	1.01643	0.0367722
Sass6	-5.06714	0.0378646
Tpt1	0.885993	0.0389484
Erf	0.393448	0.0403627
RP23-328G14.2	3.70673	0.0427148
Pkm	0.371448	0.0446187
Wls	-2.97455	0.0446187
Frrs1	0.340449	0.0477274
Slc37a2	-0.822914	0.0483072
Ctsb	-0.426475	0.0492181
Inpp5f	0.65671	0.0493708

## Sheet: miR150_nonclassical
Gene	stat_change	Q-Value
Nectin1	3.88205	6.00275e-132
Gm3608	-4.2425	2.57222e-129
Gdpd3	3.39155	5.1993e-121
Nxpe4	2.41162	5.81904e-86
Capza1	1.34773	8.94286e-81
Gm26825	-3.59158	3.91418e-63
Gdpd3	2.92904	1.88435e-42
Zbtb16	1.36139	8.33145e-38
Ifi44	-3.84192	4.8273e-36
Tceanc2	-1.94773	4.52175e-27
Wls	-1.65486	8.6043e-21
Nxpe1-ps	1.93856	4.30874e-20
AC092404.2	-5.00355	3.7267e-17
Gdpd3	2.21923	2.66095e-16
Gdpd3	1.19418	2.32112e-11
RP24-202N2.3	7.26141	5.92742e-11
Ifi44l	-4.79743	5.08945e-10
Rbm7	-1.13034	5.88165e-09
Bag3	-0.670231	8.03468e-09
Il4ra	-0.77317	9.01691e-09
AC131791.1	1.22329	1.50536e-07
Nlrx1	-1.16007	5.32763e-07
Pkm	-0.517233	1.23312e-06
Suv420h1	7.09873	2.02436e-06
Dixdc1	-6.4957	2.12518e-06
Leprot	0.6249	1.58196e-05
Gdpd3	1.88091	1.58196e-05
Inpp5f	0.40845	3.62505e-05
Wls	-2.14641	4.81624e-05
Tgm3	0.498151	9.90643e-05
Nxpe1-ps	1.12787	0.000363745
Sbk1	0.508086	0.000380378
Nxpe1-ps	1.32047	0.00041827
Tpcn1	0.433551	0.000576971
Mtg1	1.31497	0.000576971
Nxpe4	0.869615	0.000795209
RP23-162P10.7	-1.39876	0.00102076
Cd44	-0.772985	0.00118441
Nrarp	0.731367	0.00164294
Nxpe4	6.68117	0.00168005
Inpp5f	0.911234	0.00244678
Dock6	-5.68731	0.00263909
Gvin1	-0.955269	0.00359003
Nabp1	-5.88361	0.00389238
Pts	0.60079	0.0042233
Sc5d	0.977378	0.00460273
Sorl1	0.368856	0.00604665
Ccl9	-0.671606	0.00629536
Kif23	0.866118	0.00641201
RP23-394K2.4	0.458044	0.00657994
Cndp2	0.863927	0.00846199
Hipk2	-5.65657	0.00854737
Ide	-0.63644	0.00909964
Bap1	-5.18477	0.0102538
Agl	0.846472	0.0102651
Srd5a3	-6.38772	0.0159251
Arrdc3	-0.648674	0.015995
Il4ra	-0.561642	0.0170499
Wac	0.382552	0.0171901
Hspa8	-1.06895	0.0236513
Lrrc8d	0.314	0.0242723
Uba2	5.03271	0.025184
Nab2	0.914051	0.0268645
Csf2rb2	-0.380395	0.0274072
Nlrx1	-0.626893	0.0278426
Cnbd2	-1.11558	0.0329689
Frrs1	0.344774	0.0329689
Rbm7	-1.11015	0.0329689
Dynlt1c	1.05587	0.0329689
Cdkn2aipnl	0.326292	0.0334611
Cln3	-5.50064	0.0334713
Inpp5f	0.45936	0.038378
Ccdc191	-4.617	0.038378
Cpeb2	-5.06237	0.0431925
Ncor2	-0.413656	0.0436533
Mrpl9	0.51442	0.0439033
RP23-14F5.7	-5.36589	0.0439033
Rac2	0.696254	0.0439033

## Sheet: Tet3_classical_only
Gene	stat_change	Q-Value
Tma7-ps	6.11839	2.29075e-33
AC161207.2	5.66308	2.42207e-21
RP23-265I19.1	5.6632	2.42207e-21
Abcb8	5.80231	3.21718e-19
Hspa8	-1.94789	9.0371e-19
Coro1c	5.73703	1.22978e-17
Tpm3	5.5512	8.15348e-15
Fpr1	1.95294	1.72483e-09
Actr3	5.70175	6.25453e-09
Lmo2	5.3561	8.66145e-08
Myo19	4.94486	3.1097e-07
Grsf1	4.97822	3.3584e-07
Nfkbia	0.848798	4.2297e-07
Fpr2	1.26081	2.03977e-06
Luc7l2	5.01932	2.27626e-06
Slc35b3	4.98617	3.02572e-06
Fpr2	1.40876	5.93197e-06
Cd302	4.91894	7.9426e-06
Dmtf1	5.75297	2.39299e-05
Gpx4	4.75558	2.73587e-05
Zer1	5.67767	3.14316e-05
RP23-103I12.3	5.03396	3.81291e-05
Nelfcd	4.64571	0.000106386
Alg10b	5.45666	0.000128076
Mocs2	5.69541	0.000132686
Chfr	6.32387	0.000169408
Ryr1	-1.83733	0.000178438
Fkbp5	0.826031	0.000178438
Klhl20	4.65519	0.000201212
Rpl29	-0.62129	0.000215954
Zfx	5.76731	0.000727592
Tnrc6a	4.89091	0.00090042
Csrp1	0.70751	0.000918665
Cd47	5.9117	0.00111614
RP23-404C21.2	-3.52771	0.00128544
Gatb	4.88278	0.00128544
AC123856.2	4.53496	0.00140217
Rbm5	5.18675	0.00143258
Mcam	4.51686	0.00156608
Trps1	5.04511	0.00207829
Acap1	1.04789	0.00232121
RP23-19E7.4	5.45773	0.00236002
Aspm	4.31916	0.00247916
Tbc1d10a	5.52123	0.00253977
Usp24	5.62971	0.00255442
Nr6a1	5.18333	0.00266444
Zscan21	4.54048	0.00266444
Inpp5j	1.20939	0.0027315
Clec4e	1.49357	0.00311693
Uty	4.3268	0.00331302
Synj2	5.35911	0.00384874
Csrp2bp	4.27238	0.0047427
Mrpl1	4.71593	0.00489669
Fam46a	-0.709665	0.00513652
Dhdds	4.45214	0.00662187
Smtn	4.96301	0.00686112
Rab23	4.06983	0.00720926
Gpld1	1.39929	0.00722475
Cd2bp2	1.53345	0.00747398
Pank2	5.0789	0.00771478
Prune2	4.25256	0.00771478
Zfp62	5.85681	0.00772906
Hltf	5.76865	0.00834528
Lypla2	4.45431	0.00837928
Plp2	0.488852	0.00837928
Kbtbd11	-0.680067	0.00902585
Cald1	4.91266	0.00908289
Mtf2	4.19516	0.0101289
Efnb2	-1.16778	0.0101289
Rgs14	5.9236	0.0101289
Sik2	4.60203	0.0101367
Nxt2	5.79809	0.0106582
Tsga10	4.86371	0.0108118
Rps19	0.60078	0.0108118
Tspan32	4.48075	0.0108118
Tecr	4.47868	0.0108118
Fastk	4.93574	0.0117009
Tufm	4.53128	0.0117569
Rasgrf2	-0.915062	0.0138859
Flnb	-0.665474	0.0148483
Fam220a	0.777851	0.0153583
Nedd9	-1.04654	0.0153583
Mipep	4.22718	0.0153583
Polr1d	4.44038	0.0155244
Dhrs13os	-2.8009	0.0155244
Pnpla8	4.67069	0.0158475
Nab2	4.66722	0.0180654
Flot1	5.0561	0.0180654
Ankrd12	4.74722	0.0182458
Cmtm3	-0.508383	0.0199462
Aph1b	-0.631393	0.0208291
Zc3h12a	0.531469	0.0211895
Spata13	0.804813	0.0220835
Slc38a2	0.464939	0.0233269
Zbtb48	4.14706	0.0248897
AC104921.1	4.05502	0.0248897
Dnajb4	4.15319	0.0280625
Ngfrap1	4.41439	0.0280625
Dpagt1	4.1685	0.0283036
Snx13	4.74015	0.0299038
Uhmk1	0.734657	0.0303784
RP24-286J21.7	0.83058	0.0303784
Nfe2	4.49127	0.0303784
Tfec	0.66476	0.0304489
Nap1l4	4.30928	0.0304489
Ighm	-0.67873	0.030533
Marcksl1	0.75161	0.0319481
Timeless	5.06903	0.0319481
Ifi47	0.971586	0.0319481
Trappc13	5.19333	0.0319481
Nedd9	-1.19786	0.0340578
RP23-475B13.3	1.19859	0.0350415
Mnat1	4.02961	0.0350415
Becn1	4.66496	0.0352527
RP24-88J19.1	-1.03639	0.0384513
Bcl7b	4.28784	0.039646
Lsm11	4.07556	0.0417459
Fam53b	4.14677	0.0422656
Hnrnpk	4.61294	0.0427144
Arsi	-0.643026	0.0427144
Kdm6a	5.61165	0.0427144
Eif4ebp1	4.86954	0.0452466
Ebag9	4.34754	0.0452667
Mtrr	4.37061	0.0454206
Rad52	4.32983	0.0473013
RP23-475B13.3	1.53865	0.0476466
Il7r	4.7292	0.0487023
Gtf2a2	4.6558	0.0489117

## Sheet: Tet3_nonclassical_only
Gene	stat_change	Q-Value
H2-DMb1	-1.11878	3.74897e-37
Rnf150	-1.84769	6.58301e-34
Slamf7	-1.84617	8.97824e-33
Rnd3	-1.24398	8.97824e-33
H2-Ab1	-1.27025	4.55182e-32
Cd209a	-2.63963	1.36075e-31
H2-Ab1	-1.34127	1.36075e-31
H2-DMa	-1.08353	6.05441e-29
Srgap3	-1.75841	6.55854e-27
H2-Aa	-1.68614	4.41023e-26
H2-Eb1	-1.22425	1.47154e-24
Pdgfb	1.26679	4.31213e-22
H2-Ab1	-1.22975	1.15517e-21
H2-Aa	-1.20481	4.24343e-19
Gpr84	1.6957	5.86364e-19
Spata13	0.787059	1.1239e-18
H2-DMa	-1.00452	2.99865e-18
Mafb	-0.902757	3.88545e-18
Cd274	0.71125	1.34117e-17
Abca6	-1.6136	4.96959e-17
Fzd1	1.09138	1.5094e-15
Fn1	-1.37421	3.93451e-15
C3	0.898016	3.93451e-15
Cd82	0.875669	5.16998e-15
Kbtbd11	-1.07583	6.74718e-15
Runx3	-1.04457	1.7259e-14
Clec10a	-2.24541	1.0093e-13
Ciita	-1.37019	1.61049e-13
Tmem176b	-2.04243	2.22057e-13
Arsi	-1.50527	2.27587e-13
Ust	-1.53194	2.98342e-13
Acod1	2.7392	3.72063e-13
Arhgef3	0.6343	4.22752e-13
Cd209c	-4.08018	4.52087e-13
Mrc1	-2.38875	1.14067e-12
Tnip1	1.11825	1.72154e-12
Cd7	-1.66918	1.74969e-12
Ccr2	-1.36757	2.29153e-12
Klrd1	-1.90202	2.57607e-12
Kbtbd11	-1.05691	2.9806e-12
Abca9	-1.4094	6.68643e-12
RP23-332O18.2	-1.46774	8.82809e-12
Cd209c	-1.42312	2.42052e-11
Sulf2	-1.33276	4.00705e-11
Ccr2	-1.69942	4.00705e-11
Tgm2	0.566834	6.23003e-11
Pdgfb	1.1764	7.71895e-11
Spata13	0.76804	1.2471e-10
Fam129b	-0.784014	1.3226e-10
Capn5	-1.5027	1.99148e-10
2003-09-01	-1.67599	2.02867e-10
Shisa5	1.54038	3.15882e-10
Fas	1.11478	3.65777e-10
Fpr2	1.70424	5.51784e-10
Fpr2	1.69857	6.28157e-10
Ngfr	-2.39601	7.81526e-10
Ank	-0.795018	8.02506e-10
N4bp1	0.722684	9.22773e-10
Acaa1b	-4.24017	1.2379e-09
Amz1	-1.69694	1.36533e-09
Rnf19b	0.588142	1.50304e-09
Neurl1b	-1.30649	1.58885e-09
Adam19	-1.7192	1.65664e-09
Klrb1b	-2.28554	1.70584e-09
Slamf7	-1.69845	2.25074e-09
Ccr2	-1.45135	2.42545e-09
Adgrg5	-5.36625	2.57211e-09
Clec16a	0.829604	4.26898e-09
Mcemp1	0.622389	4.29024e-09
Il6st	-0.697582	4.40194e-09
Polr3h	-5.25866	4.52226e-09
Map3k6	-1.27959	5.21976e-09
Ighv5-6	-4.18869	5.39802e-09
Cd93	-1.24235	9.12279e-09
Plbd1	-1.14571	1.23787e-08
Fgfr1	-1.82456	1.25682e-08
Rnd1	1.40113	1.28542e-08
Ccdc102a	-1.35474	1.45285e-08
RP23-274G21.3	-0.96277	1.5057e-08
Filip1l	0.502541	1.58499e-08
Psap	-0.544286	2.03581e-08
Fpr1	2.35441	2.03581e-08
Adgrg5	-1.69788	2.20171e-08
Crip2	-1.91139	2.41863e-08
Wipf1	-0.618369	2.92812e-08
Igkv6-20	-5.55311	3.03724e-08
Hdac9	-1.72223	3.57534e-08
Dock5	0.493112	3.62047e-08
Cass4	-1.10799	4.02468e-08
Slc25a51	1.58345	4.36336e-08
Btla	-1.5005	5.89947e-08
Tk1	1.02132	7.38728e-08
H2-Aa	-1.79418	8.52016e-08
Cd300lg	-0.91212	8.6751e-08
Klri2	-1.7977	9.56176e-08
Fcgr3	-1.31113	1.05928e-07
Nfe2l2	0.48215	1.18721e-07
Plbd1	-0.59668	1.21247e-07
RP24-88J19.1	-0.697138	1.35395e-07
Traf1	0.881767	1.50399e-07
Flt3	-1.89115	1.50399e-07
Cd74	-0.96327	1.50399e-07
Fnbp1	-0.51777	1.52573e-07
C5ar1	0.951156	1.58853e-07
Abcc5	0.683702	1.68985e-07
Clip1	0.652931	1.77344e-07
Lpcat2	0.562762	1.77809e-07
Treml4	0.476266	2.01983e-07
Tnfaip2	1.19208	2.28925e-07
Dtx3l	0.561583	2.50138e-07
Bex6	-1.37779	3.23891e-07
Ciita	-1.38848	3.25042e-07
Ccr2	-1.42469	3.65132e-07
Kcnn4	-1.76402	3.71583e-07
Btla	-1.96736	4.21561e-07
Sulf2	-1.63457	5.41154e-07
C1galt1	0.637135	6.30982e-07
Pygl	0.491449	6.30982e-07
Sell	-0.812135	6.37458e-07
Tbc1d2b	0.683139	7.60652e-07
Dexi	-1.43781	7.93111e-07
2009-09-01	1.51467	8.70005e-07
Slc29a3	-0.589962	8.76231e-07
Cfb	2.10654	1.02441e-06
Plekho1	-0.804826	1.11043e-06
Slc16a10	0.864257	1.1666e-06
Tnfaip3	0.786209	1.24555e-06
Zfp366	-1.29715	1.48405e-06
Samsn1	0.444968	1.48552e-06
Treml4	0.570417	1.50361e-06
Fam65b	0.834462	1.54016e-06
Tifab	-0.533565	1.543e-06
Kif5a	-1.61705	1.54841e-06
Lypd6b	1.30095	1.60731e-06
Parp9	0.546055	1.60731e-06
RP24-189K8.2	-1.42986	1.71796e-06
Ppp1r15a	0.478656	1.83178e-06
Fcgr2b	-0.527037	1.83711e-06
Adgra2	-1.40765	1.84431e-06
Clec10a	-2.52203	1.84431e-06
Marveld1	-1.02367	1.86152e-06
Kmo	-1.81693	1.97863e-06
Cebpb	0.441244	2.44386e-06
Fads1	-1.05022	2.47561e-06
Slfn4	0.973225	2.55328e-06
Ikbke	1.74962	2.58923e-06
Olfm1	-1.31725	2.66205e-06
Efhd2	0.49801	2.66205e-06
Cd300ld	0.434788	3.1618e-06
Cep70	0.800978	3.1793e-06
Plekhn1	-1.16048	3.22129e-06
Ppfia4	-0.626682	3.2661e-06
Pag1	0.443483	3.28746e-06
Spn	0.474614	3.29227e-06
Nfkbia	0.715414	3.424e-06
Nek6	-4.6745	3.62215e-06
Rgag4	-1.61558	3.89802e-06
Ndnf	-1.35	4.01471e-06
Cd82	0.733467	4.68184e-06
Plin2	0.46884	4.7808e-06
Nqo1	1.43045	5.31453e-06
St3gal4	-2.00365	5.52308e-06
Fnbp1	-0.694044	5.60443e-06
Stap1	0.459683	5.63598e-06
Amz1	-2.11243	5.63598e-06
Akt2	-6.00849	5.63598e-06
Bzw2	-0.797389	5.66615e-06
Opn3	-1.27799	5.76681e-06
RP23-328P19.4	-0.868239	5.93837e-06
Traf1	0.897922	6.12996e-06
Rnf122	-1.21828	6.78049e-06
Limd2	0.475313	8.27875e-06
Marcksl1	0.776216	8.50321e-06
Zfp395	-1.42329	9.3387e-06
Kdm2b	-0.652245	9.45693e-06
Gngt2	0.4432	9.47133e-06
Pilra	0.473725	1.01234e-05
Traf1	0.749329	1.03663e-05
Klrk1	-1.98712	1.05393e-05
Abcc5	0.525887	1.06763e-05
Cenpa	-0.760368	1.07726e-05
Nrp1	-0.498001	1.16822e-05
Ceacam18	1.46042	1.16843e-05
Dexi	-1.12359	1.16843e-05
Amz1	-1.70549	1.18599e-05
Fgfr1	-1.96776	1.18712e-05
Usp33	-5.16651	1.20225e-05
RP24-88J19.4	-0.722443	1.25077e-05
Kctd1	0.959171	1.33951e-05
Nxpe5	-3.71768	1.44863e-05
Klrk1	-1.57263	1.44919e-05
RP23-234N16.5	-0.700915	1.44919e-05
Pilra	0.517052	1.68941e-05
Amz1	-1.68474	1.69782e-05
Tpcn1	-0.525936	1.83248e-05
Cd209c	-3.2215	1.89543e-05
Tle3	-0.824054	1.9626e-05
Acp2	0.962924	2.03122e-05
Gsap	0.427553	2.1325e-05
Hgf	0.545712	2.14541e-05
Fgl2	-1.20658	2.14541e-05
Wsb1	0.488128	2.22611e-05
Ctsh	-0.52689	2.3307e-05
Slc25a23	-1.02556	2.36053e-05
Dok1	0.525431	2.37064e-05
C3	0.880962	2.57462e-05
Egr1	1.18371	2.58579e-05
Il10	4.52434	2.73296e-05
Synj2	-5.16664	2.77396e-05
Stard9	-0.787923	2.8249e-05
Tank	0.611693	2.96567e-05
Map4k1	-0.452981	2.96567e-05
Sec14l1	0.671074	3.01529e-05
Lax1	-2.28375	3.05713e-05
Sell	-0.679004	3.0735e-05
Sh3rf1	-1.52639	3.0735e-05
Ccrl2	1.26403	3.27441e-05
Sh3pxd2b	-1.40674	3.27441e-05
Cd74	-1.02111	3.27441e-05
Limd2	0.552378	3.30696e-05
Ifnlr1	1.69901	3.75841e-05
Mrc1	-3.48519	3.88042e-05
RP23-362A12.3	-1.54118	3.88042e-05
Lrrk2	0.411483	4.07498e-05
Raf1	0.486255	4.53364e-05
Klra17	-2.15628	4.61898e-05
Vipr1	-2.24212	4.90912e-05
Ciita	-1.5618	4.92214e-05
Slc16a6	-1.51374	4.98692e-05
Ikbke	1.8178	5.00804e-05
Nckipsd	-0.603677	5.00804e-05
Gpr171	-1.35104	5.02537e-05
Tifab	-0.404759	5.18215e-05
Cybb	0.450386	5.39346e-05
Setd8	0.4688	5.43834e-05
Slc6a12	1.58811	5.44579e-05
Casc3	-5.13782	5.44579e-05
Trim36	-0.810781	5.44579e-05
Uck2	-1.09307	5.89599e-05
Cbx4	0.456124	5.89599e-05
Cdc42ep2	0.793112	5.89599e-05
Cd8a	-4.74193	5.96151e-05
Klrk1	-1.8078	5.96151e-05
Gprin3	-1.9841	5.97726e-05
Pot1b	0.386301	6.35756e-05
Rbpj	-1.89184	6.55037e-05
Traf2	0.776763	6.55064e-05
Tmem38b	0.463557	6.73843e-05
Olfr270	-0.965064	6.94187e-05
Myo5a	-0.576307	6.94187e-05
Ikbke	1.98314	7.2483e-05
Pdcd1lg2	1.05063	7.37997e-05
Anxa6	-0.462418	7.52099e-05
Dpy19l1	-0.54367	7.58176e-05
Batf3	-1.2514	7.74132e-05
Trem1	0.57041	8.04278e-05
Fam198b	-1.5008	8.1062e-05
Loxl3	0.715501	8.1062e-05
Slc15a3	0.571328	8.1062e-05
Psap	-0.549554	8.47333e-05
Irf4	-1.5463	9.01808e-05
Rab7b	-1.00544	9.13823e-05
Clec4a2	-1.10829	9.46229e-05
Wnt6	2.42907	9.66235e-05
Itgb7	-0.55111	9.69418e-05
Acp2	0.959885	9.74096e-05
Ip6k3	0.771217	9.82571e-05
Sh2d3c	0.392908	0.00010095
Cass4	-1.42876	0.00010097
Pparg	0.462493	0.000105017
Ccnd1	-1.41568	0.000108771
Dgat2	0.498817	0.000112138
Il6st	-0.555913	0.0001145
Bag3	0.458291	0.000114547
Hmox1	0.413756	0.000114547
2009-09-01	-0.61077	0.000119685
Wnt11	-3.28237	0.000119896
Flnb	-0.784506	0.000121457
Arid5a	-0.925726	0.000128376
Tnfaip2	0.857526	0.000128836
Abcc5	0.741018	0.000131618
Nadk	0.383288	0.00014315
Emp1	-4.59953	0.00014315
Cebpa	-0.520758	0.00014315
Fcgr2b	-1.13749	0.000149858
Rab36	-0.979946	0.000150306
Gng2	-0.68495	0.00015646
Net1	-1.05859	0.000176881
Ifih1	0.47088	0.000184139
Cdc42ep4	0.484946	0.000184139
Pde4dip	0.445339	0.000188833
Tnip3	1.35932	0.00019527
Crip1	-1.30676	0.00019527
Adgre4	0.381297	0.000195456
Lair1	0.423858	0.000198006
Ppat	0.697118	0.000201886
Gp6	1.29359	0.000207578
RP24-502J3.1	0.636193	0.000209497
Clec9a	-2.07762	0.000210103
Nfat5	0.770176	0.000215394
Stx3	-0.720004	0.000215394
Cd163	-5.68546	0.000216982
Slc29a3	-0.7585	0.000222975
Mtbp	0.821389	0.000222975
Cd163	-2.18248	0.000237231
Arhgef1	0.500432	0.00024122
Ak2	0.393743	0.000245177
Fhl3	0.840026	0.00025858
Sdhaf1	0.524487	0.00027441
Evi2a	-0.514167	0.00027441
Plekho1	-1.09105	0.000276717
Chka	0.985013	0.000283277
Hck	0.383085	0.000285079
Trem3	0.421859	0.00029433
Tep1	-0.397467	0.000294403
Bcl2a1d	0.95969	0.000310633
Mbp	0.360414	0.000310633
Rdh10	0.584504	0.000311197
Plxnd1	-0.635776	0.000314304
Csf2rb2	0.760447	0.000325046
Vamp5	1.46489	0.00033308
Bhlhe40	0.573474	0.000333721
Cmtm3	-0.49641	0.000370644
Atp6v0a1	-0.58114	0.000371767
Itga4	0.400089	0.000385584
Emp1	-1.24273	0.000395715
Bcl2a1b	0.96689	0.000401353
Sntb1	0.69279	0.00040646
Mfhas1	-1.31117	0.000411315
Arhgef10	-1.32091	0.000438333
RP24-88J19.1	-0.550282	0.00044159
Rhoq	0.598001	0.000466784
Fam65b	0.850042	0.000477882
Pik3ap1	0.355722	0.000495379
Gad1	-3.43551	0.000503359
Lacc1	0.569388	0.000506697
Ighv1-22	-4.46793	0.000530822
Hexim1	0.386189	0.00053784
Myc	-2.84223	0.000539776
Mmp14	3.39524	0.000545007
Fth1	0.534888	0.000546638
Fcer1g	0.372928	0.000548677
Antxr2	-0.544727	0.000548677
Kmo	-2.93948	0.00054902
Il6st	-1.04703	0.000554386
Cdc42ep3	0.412584	0.00056769
Lgmn	-0.429777	0.000570671
Rnd3	-2.03025	0.000573303
B3gnt5	-5.6772	0.000588916
Cflar	0.749643	0.00059895
Lst1	0.365795	0.000620031
Icosl	-0.75432	0.000631422
Irf4	-1.26918	0.000631422
Unc119b	-0.505746	0.000641831
AC137969.1	0.369084	0.000663625
Nr1h3	1.26487	0.000689004
Scimp	-1.50195	0.000699824
Lcp2	0.348342	0.00072643
Ms4a6c	0.558448	0.000727143
Dock10	-0.663161	0.000740527
Il1rn	1.76069	0.000763648
Hfe	0.382965	0.000802053
Rgl2	-0.749289	0.000805718
Celf4	-1.09188	0.00080779
Foxred2	-1.32973	0.000816767
Cflar	0.488607	0.000817114
Tns3	-0.783391	0.000855833
Arid5a	-0.779039	0.000888001
Fcgr2b	-1.26208	0.000888001
Cd209d	-2.83259	0.000888001
Ric1	0.412733	0.000888001
Aldoa	0.501505	0.000909713
Cd209a	-3.88643	0.000913298
Gsap	0.474767	0.000991278
Ston2	0.48608	0.000991278
Fgd4	-4.62379	0.000991278
Oxct1	-0.477148	0.000998597
Slc13a3	-4.59445	0.00102946
Tmem176a	-1.3352	0.00103231
Tbc1d16	-0.684966	0.00103231
Trip12	0.501521	0.00105969
Smpdl3b	0.715263	0.0010609
Clec10a	-1.7994	0.00106837
Trio	-0.79512	0.00106837
Cmtm3	-1.33704	0.00107167
Vamp5	1.61409	0.00109512
Ubc	0.419386	0.00109639
Mbnl1	-0.412081	0.00110742
Dctn4	-6.00588	0.00123263
Ckb	-0.669807	0.0012504
Traf1	0.758727	0.00125715
Rasa4	0.59258	0.00125715
Lysmd4	-4.75359	0.00125715
Trim30b	0.537571	0.00125761
RP23-325K4.10	-0.713933	0.00130035
Chka	0.805593	0.00130035
Mbnl1	-0.484866	0.00136273
Npl	1.32234	0.00136422
Ly86	-1.36423	0.00136422
RP23-320E6.5	-1.13891	0.00138432
Stap1	0.603313	0.0013985
Zfp385a	-1.35011	0.0013985
Tdrkh	-3.39336	0.00144817
RP24-482L4.2	0.345368	0.00144927
Ighv6-3	-4.80999	0.00144978
Cd209a	-3.84694	0.00147935
Txnip	-1.47355	0.00150367
Id2	-0.807784	0.00150481
Tnip1	0.589685	0.00154559
Acsl5	0.998197	0.00155166
Tmem176b	-3.74484	0.00155353
Pbxip1	0.330201	0.00155872
Shisa5	0.360582	0.00156502
Mink1	0.360266	0.00158481
Vrk1	-0.625121	0.00159853
Wnt6	2.14222	0.00160145
RP23-121I20.3	1.24439	0.00162441
Dmxl2	1.04791	0.00173327
Slfn2	0.332469	0.00173327
Txndc16	-1.22723	0.00173327
Slc4a8	-3.90151	0.00173327
Mpc1	-1.04257	0.00173327
Bin1	-0.446133	0.00173327
Cacna1h	-4.58637	0.00173534
Hmgn1	-0.764726	0.00174773
Csf1r	0.383879	0.00175924
Galnt9	-0.771375	0.0017645
Raf1	0.389761	0.0017678
Klrd1	-1.87993	0.00178987
Ikbke	2.06032	0.00180433
Itpr1	-0.408692	0.00180433
Pilrb2	0.384009	0.00184212
Cited2	-1.14635	0.00184828
Xirp1	0.731469	0.00195525
RP23-297M4.7	-0.850463	0.00196034
Clec10a	-2.89803	0.00196573
Tmem176b	-1.1393	0.0020098
Fam65b	0.628536	0.0020098
Tpcn1	-0.587037	0.00201542
Tmem176a	-1.65766	0.00203286
Txn1	1.04344	0.00207905
Ikbke	2.11431	0.0020806
Cx3cr1	0.325842	0.00210002
Gngt2	0.357908	0.00210424
Cd82	0.796394	0.00211998
Mapkapk2	0.437765	0.00212504
F13a1	-1.11563	0.00212597
Afmid	0.589238	0.00215214
Fam102b	-0.46206	0.00216191
Kcna7	-1.17109	0.00216191
Hcls1	0.325549	0.00217423
Ccm2	0.371992	0.00218196
P2ry10	-1.00313	0.00218595
Clec4d	1.55882	0.0021946
Cadm3	0.8865	0.00221876
Hist1h2ap	-1.32907	0.00222954
Crip1	-1.06693	0.00227202
Pilra	0.635196	0.0022722
Gm26778	-5.64175	0.00229301
Tmsb10	-0.650643	0.00229936
Tnfaip3	1.0474	0.00243694
Gprc5a	-1.95469	0.0025016
Tbc1d5	-3.70068	0.00252375
Lrrc8c	0.336139	0.00269064
Pacs2	-0.346287	0.0026909
Cat	0.453107	0.0026954
Dna2	-0.745798	0.0026954
Hist3h2a	-0.514563	0.00270401
Atf4	0.343914	0.00272068
P2rx1	1.3391	0.00276767
Ak8	-1.85362	0.00278765
Klri1	-1.50953	0.00279693
Trem1	0.671018	0.00283863
Spred1	0.908674	0.00286767
Sh2d1b1	0.356498	0.00288427
Pnpla3	1.87543	0.00288915
Epcam	-2.68042	0.00289118
Sh3kbp1	0.344156	0.00289418
RP24-502J3.1	0.683136	0.00291187
Psat1	-0.944708	0.00303799
Tmem176a	-1.33529	0.00308245
Prdm1	-1.0664	0.00308245
Art2a-ps	0.61621	0.00316367
Foxn2	0.334124	0.00317437
Mapk14	0.464662	0.00321419
Tnfsf15	3.3665	0.00326488
Fam109b	0.579467	0.00334359
Gramd3	-1.34363	0.00335298
Ssh1	0.358311	0.00337935
Irs2	-0.476077	0.00338001
Ctsc	-0.693004	0.00342363
Lair1	0.386215	0.00344587
Sqstm1	0.326913	0.00344587
Etv3	-0.59002	0.00346094
Dnajb14	-0.694894	0.00346094
Cenpa	-1.41456	0.00346928
Pan2	-5.99468	0.00346928
Cd9	0.609327	0.0034834
Irf2bp2	-0.41344	0.0034834
Plpp2	-0.870472	0.0034834
Mllt6	0.738583	0.0034834
Icam1	0.674806	0.00350833
Klhl5	0.329665	0.00351501
Ccr5	-1.22971	0.00351501
Nfam1	0.587741	0.00351501
Myof	-0.707173	0.00354776
Glis1	1.3769	0.00355714
Ikbkb	-5.28317	0.00362785
Iglv1	-4.6919	0.00371495
Btbd3	-1.39872	0.00373159
Pla2g7	1.0458	0.00374412
B2m	0.385429	0.00375763
Arhgef1	0.352053	0.00375763
Mthfd2	0.421619	0.00376013
Limd2	0.753317	0.00376013
Myo7a	-0.801404	0.0037724
Rbm7	0.663955	0.00377776
Kif9	-1.13755	0.00377776
Ikbke	1.94363	0.00380006
Rasa4	0.588288	0.00395192
Cx3cr1	0.442624	0.00400003
Aldh1a1	1.51299	0.0040022
RP23-396G1.3	0.471692	0.00403661
Snx22	-0.853088	0.00405638
RP23-271B15.4	-4.68016	0.00408666
Agtrap	0.388924	0.00408666
Cercam	-0.856966	0.00413504
Pla2g7	0.795714	0.00415009
RP24-548A15.3	1.04292	0.0042973
Clec7a	-0.354283	0.00430129
Sclt1	-1.01606	0.00431429
Mier1	0.359372	0.00435468
RP24-388D8.7	-1.04981	0.00436398
Map4k3	0.388312	0.00436398
RP23-250E1.9	-3.01041	0.00436755
AC171680.3	1.20515	0.00436953
Il2rg	0.69662	0.00439606
Ptk2b	0.401972	0.00439678
Tbc1d2b	0.594383	0.00440809
H2-Ob	-1.93233	0.00440809
Slc25a4	-0.765163	0.00443923
Mcub	-0.798295	0.00451167
Tle3	-0.369282	0.00456789
Rn18s-rs5	-0.58012	0.00463236
Cd82	0.750412	0.00464424
Ndufaf7	0.401935	0.00464424
Mdm2	0.5004	0.00473546
Il2rg	0.417696	0.00477593
Gadd45g	0.511168	0.00477598
Ifrd1	0.494023	0.00483061
Heatr5a	-0.947705	0.00486813
Fgd2	-0.671286	0.00486813
Tmem238	-0.939874	0.00487339
Vamp8	0.914551	0.00489739
Siglece	1.73386	0.00498547
Gm26522	-0.993411	0.00498547
Traf1	0.662373	0.00501506
Bcl2a1a	1.05322	0.00501506
Tnip1	0.774949	0.00501777
Trem2	-0.76518	0.00509905
Bcr	-0.42137	0.00514832
AC167036.4	-1.06585	0.00517505
Edn1	2.84215	0.00522551
Sec14l1	0.721956	0.00525039
Tiam2	0.463964	0.00527464
Sla	-0.805989	0.0052799
Cyp4f16	0.424043	0.00553194
Gnaq	-0.464055	0.00563371
Kctd12	-0.303975	0.00569109
Aldoa	0.308554	0.00570373
Rap1a	0.328238	0.00576988
Lcp1	0.328746	0.00576988
Arl5a	0.326208	0.00577411
Snx5	-0.533853	0.00579026
RP23-395C1.4	0.985692	0.00579124
Snx5	-0.891927	0.00579124
Pdia5	-1.39587	0.00600543
Atp1a3	-0.37235	0.00605329
Arpin	1.68332	0.00610911
Ube2f	0.458993	0.00611019
Man2a2	-0.998687	0.00611019
Scyl2	0.516916	0.00614257
Ocstamp	-0.671506	0.00624625
Gpcpd1	-0.464862	0.00628336
Pak1	-0.608648	0.00635434
Ctsc	-0.8917	0.00650359
Irf8	-1.16989	0.00654523
Igsf6	0.299347	0.00662958
Ece1	-1.26102	0.00664945
Avpi1	-0.585299	0.00667616
Nab1	0.306322	0.00669597
Ms4a4d	1.18186	0.00672651
Ciita	-1.27529	0.00684104
Rhoa	0.442701	0.00686123
Cyfip2	0.334256	0.00686123
Gas7	-3.85132	0.00686123
H2-Eb2	1.76301	0.00686123
Ms4a6d	1.46529	0.00688731
Tlr7	0.312058	0.00689637
Kmo	-1.33328	0.00692112
Lpar4	1.04192	0.00692112
Itga2	0.858672	0.00697882
RP24-88J19.3	-0.814406	0.00702618
Dok3	0.397116	0.00710541
Tlr9	-0.857055	0.00712792
Fis1	0.337963	0.00735104
Lmtk2	-0.366882	0.00737994
Hmgn3	-2.02601	0.00739693
Lsr	-1.21472	0.00740931
Mpc1	-0.969891	0.0074579
Nupr1	0.528312	0.00759337
Ifitm1	0.893909	0.00759337
Csf1r	0.36682	0.00759337
Sgms1	0.425789	0.00759937
Cxcr3	-1.53509	0.00766081
Chst15	0.436708	0.00771148
Ccdc71l	0.552895	0.00780076
Apex1	-0.557144	0.00782986
Shisa5	1.20069	0.00783757
Ctnnd1	0.704266	0.00788579
Tifa	0.40778	0.0080566
Tor4a	0.409955	0.00810512
Gpr146	-0.927617	0.00810512
Trem2	-0.703401	0.00810512
Anpep	-1.79674	0.00812073
Sh2b2	-1.02306	0.00823548
Frmd4b	-0.955967	0.00837049
Fcer2a	-0.802447	0.00839287
Elmo1	0.311246	0.00848106
Dna2	-0.801463	0.0084942
Igkv8-19	-3.30514	0.00854426
Me2	-0.336292	0.00857227
Abcb1b	-0.557642	0.00861023
Ms4a4a	0.861957	0.00863202
Hrh1	-2.11184	0.00866623
RP23-116M12.7	-1.39149	0.00869151
Unc119	0.347437	0.00874135
Slc7a7	-0.722774	0.00891268
Clec4b1	-1.19779	0.00891407
Cd244	-0.396871	0.00892001
Spint1	-4.09958	0.00892001
Ptpn12	0.299204	0.00892001
Nfu1	0.437101	0.00898256
Cd300lh	0.515178	0.00906906
Acvrl1	-1.05963	0.00909043
Serpinb6a	1.67196	0.00910148
Phf23	0.609257	0.00918969
F13a1	-1.2888	0.0092122
Nfatc3	0.414579	0.00928571
Arl5c	0.511067	0.00959759
Rnf19b	0.450157	0.00960702
CH25-352G9.3	-0.631073	0.0097542
C3	0.939713	0.00977054
Cytip	0.354829	0.0098578
Tpp2	0.398056	0.00992078
RP24-482L4.3	0.313728	0.00992616
Themis2	0.292023	0.0100136
Crebl2	0.492145	0.0101299
Crlf3	0.350125	0.0101683
Tmem176b	-0.987437	0.0102625
Isca1	-0.685611	0.0102625
Gm10382	-0.782788	0.0102927
Flna	0.505951	0.0103206
Ncf4	0.38724	0.0103509
Atp2c1	0.913179	0.0104029
Traf2	0.673531	0.010495
Mgl2	-4.25781	0.010495
Cbx6	-0.752108	0.0105074
Snx10	0.400815	0.0107774
Dapk1	-1.1598	0.0107774
Nfkbiz	0.821209	0.0107939
Mbp	0.505196	0.0109353
Tmem260	-1.10232	0.0110246
Bnip3l	0.306313	0.0110278
Iglc1	-4.65319	0.0110503
Tmem134	0.376953	0.0113209
Irf8	-0.864906	0.0114953
Fnbp1	-0.528258	0.0115122
Cyba	0.317252	0.0115122
Rassf5	0.286641	0.0116393
Tex9	-3.99586	0.0118531
Klhl12	-4.68303	0.0118665
Zbtb7b	0.321713	0.0119386
Nmt1	0.297338	0.0119386
Iqgap2	-0.376825	0.0121036
Nfe2	0.328482	0.0121036
Dennd3	0.827149	0.0121223
Irak3	0.843268	0.0125389
Ube2l6	0.380775	0.0128442
Mxi1	0.358667	0.0128442
Adrb1	0.475398	0.0128513
Cnst	0.33485	0.0128925
RP23-466D3.1	-1.02345	0.0128925
Plin2	0.42908	0.0128925
Cmtm3	-0.772656	0.0129844
Ptpn1	0.382348	0.013085
Tnfrsf17	-3.0874	0.0130971
Itm2b	0.403027	0.0131834
Cacna1h	-4.21243	0.0133892
Msl2	0.308074	0.013433
Plek	0.578967	0.013435
Lgals1	-1.44625	0.013435
Lpgat1	-0.519079	0.0134607
Pdlim4	0.943681	0.0134607
RP24-80P7.1	4.51263	0.0136213
RP23-96A14.2	0.466031	0.0136213
Cyp4v3	0.333308	0.0136799
Cxcr2	1.43304	0.0137956
D930015E06Rik	0.481287	0.0139595
Gstm4	0.722929	0.013985
H2-DMb1	-1.86676	0.0140443
Dock10	-0.414411	0.0140774
Usp40	-3.85498	0.0140774
Abhd15	-0.69539	0.0140774
Azin2	1.05577	0.0143228
Perp	1.66906	0.0143382
Rpl10	0.392496	0.0143673
Sorbs1	-4.35762	0.0143769
Klf4	0.283636	0.0143829
RP24-75E15.5	-0.592216	0.0145474
Ptprc	0.311179	0.0147181
Parp1	-0.356001	0.0147181
Itgal	0.310908	0.0148573
Il15ra	0.664785	0.0149235
AC166332.1	-0.833235	0.0149405
Got1	-1.88463	0.0149451
RP24-80F7.5	-0.582944	0.0149491
Fcrlb	-1.99671	0.0150025
Raf1	0.429239	0.0150025
Gdi2	-0.711727	0.0150025
Aurkb	-1.09297	0.0152872
Inpp1	0.380056	0.0154469
Gpr183	-1.61693	0.0154469
Eepd1	-0.58203	0.0155375
Gramd4	-0.398582	0.0156277
Aph1c	-0.422197	0.0156366
Plekho1	-0.874989	0.0156775
Cp	2.518	0.0156897
RP23-392J15.3	-0.87703	0.0156897
Fhad1	5.40632	0.0157636
Klrd1	-1.58381	0.0157698
Arid5a	-0.667766	0.0158813
Rhof	0.81052	0.0158813
Pla2g7	0.805	0.0158813
Gramd4	-0.873143	0.0160805
Prkch	0.309395	0.0161422
Wdfy4	-0.27852	0.0163055
Ier2	0.378026	0.0163489
Lpcat2	0.472805	0.0163531
Ly86	-0.713738	0.0163531
Gm16712	0.523262	0.0163531
Setbp1	0.424097	0.0163531
Cd302	0.674269	0.0163547
Dusp2	0.660932	0.0163547
Cd300e	0.632216	0.0163608
Tifa	0.498661	0.0164272
Gpc1	-0.650421	0.0165953
Cyp4f16	0.491686	0.0168795
Pml	-0.699285	0.0170381
Gbgt1	-4.23433	0.0171109
H2-Aa	-1.3239	0.0171298
Oas1c	0.612489	0.0172025
Ankrd44	0.279539	0.0173933
Cd33	-1.01517	0.0173933
Sat1	0.432076	0.0173933
Tmem241	-4.63233	0.0176062
Sqrdl	0.334665	0.017654
Dyrk2	0.35097	0.0176794
Ikbke	2.01031	0.0178064
Clec4a3	0.277948	0.0182133
Xpo1	0.526468	0.0182372
Epc1	0.539182	0.0184023
Snd1	0.288144	0.0185029
Plpp1	1.87653	0.0185354
Abce1	-0.724995	0.0185867
Tbc1d13	0.307034	0.0188705
Tmem134	0.794381	0.0188705
RP23-32C18.5	0.3831	0.0189097
Ltb	0.637488	0.0189822
Cyb5r1	0.596281	0.0190589
Rap2c	0.344595	0.0190589
Rab19	0.367876	0.019083
Siglecg	-3.466	0.0191762
Gstp2	-1.26832	0.0191806
RP23-81C12.1	-1.14218	0.0192199
Nr4a1	0.305483	0.0192218
Tmem176b	-1.31021	0.0193097
Stx11	0.442218	0.0193981
Psenen	-0.665644	0.0195827
Pcyox1	0.382703	0.0199028
Foxred2	-1.55576	0.0199028
Ggta1	0.576933	0.0200558
Cd2bp2	2.12817	0.020324
RP23-285C18.2	-0.515012	0.0207572
Naaa	-0.535916	0.0207773
Tk1	0.686571	0.0207773
Rgag4	-1.25431	0.0207773
Rgag4	-1.25431	0.0207773
Inf2	-0.516127	0.0210001
RP23-103I12.3	-4.01657	0.0210234
Hes1	0.401086	0.0211821
Ehd1	0.504702	0.0214303
Rps19	0.303961	0.021513
Gfpt1	0.282749	0.0216454
Gatm	-0.880699	0.0219813
Ipp	-4.81443	0.0220597
Map4k4	0.830068	0.0221257
RP23-58O24.2	0.783453	0.0223578
Kcnn4	-1.61309	0.0223578
Fbxo28	0.339602	0.0224236
Trerf1	-0.681825	0.0224236
Hipk3	0.645635	0.022778
Dusp16	0.477409	0.0227849
Brat1	-0.720211	0.0228435
Klf11	0.384238	0.0228744
Scnn1a	-1.06361	0.0229806
RP24-344N22.5	-0.406662	0.0231001
RP23-264H19.2	-0.531229	0.0231001
Psap	-0.328057	0.0231001
Bahcc1	-0.580196	0.0231001
Tspan2	0.757082	0.0231136
S100a10	-1.19139	0.0232166
Smc6	0.634511	0.0232488
Mgl2	-4.66258	0.0232613
Lmbr1l	0.82735	0.0232613
Lsm8	0.494409	0.0233952
Ptpn1	0.346529	0.0234675
Wtap	-4.86539	0.0234675
Tmem176b	-1.41665	0.0235077
Ly6e	0.311021	0.0236497
Anxa6	-0.403614	0.0242378
Snx5	-0.668261	0.024318
Cdkn2aipnl	0.316166	0.024318
Gm9949	0.564762	0.0248941
Vrk1	-0.472367	0.0252412
Stxbp6	-1.54612	0.0252452
Tank	0.470304	0.0253169
Gcsh	-0.710707	0.0253192
Rnf128	0.844881	0.0254931
RP23-49O17.4	-0.875751	0.025812
Treml4	0.416694	0.025812
Vamp5	1.29853	0.0259786
Fn1	-1.11935	0.0263924
Lmo4	0.527304	0.026672
Slc50a1	-4.84261	0.0267313
Plekha5	-4.49553	0.0267313
Tiam2	0.402232	0.0267662
Mkrn2	0.339774	0.0268687
Rab7b	-1.35045	0.0268762
Cox6b2	-2.09295	0.0268762
Rreb1	-1.77377	0.0268762
Hmgcr	-1.25875	0.0268762
Abi3	0.270033	0.0274467
Fam175b	0.395537	0.0274698
Tsc22d1	1.2189	0.0274698
Cflar	0.637309	0.0275763
Pik3cg	0.326721	0.0280754
RP23-371A16.4	1.07197	0.0281266
Arhgef10	-1.54686	0.0284099
Rsrp1	1.24011	0.0284274
RP24-94F12.3	-0.815296	0.0284274
Ctsh	-0.377177	0.0284522
Ube2f	1.25682	0.0293211
Dennd2a	-3.40646	0.0293211
Fasn	-0.460842	0.0295592
Syp	-0.955813	0.0295592
Diaph2	0.325909	0.0295592
Prdx5	0.506444	0.0298107
Fam175b	-0.796157	0.0304293
RP23-442M3.3	-0.635554	0.0304293
Gdi2	-0.615774	0.0304293
Fuz	-4.51586	0.0304696
Itgb2	0.290803	0.0304696
Rps6ka2	0.507806	0.0308643
Chn2	-1.13926	0.0308729
Slc37a2	-0.667696	0.0308729
Nadk	0.363378	0.0309447
Gpx3	0.982685	0.0314771
Trerf1	-0.944116	0.0314959
Fbxo28	0.548472	0.0316591
Rnpc3	0.739231	0.0319206
Vasp	0.592765	0.0319206
Slc27a3	-4.31618	0.0321319
Sod2	0.899471	0.0322314
Vwa5a	-0.472307	0.0324264
Cmtm3	-0.750159	0.0326657
Clec9a	-1.99576	0.0326835
Rab3il1	-5.04157	0.0328993
Gstm1	0.97004	0.0329313
Wac	-1.06186	0.0330133
Rnf217	0.41943	0.0333956
Tspan13	-0.787842	0.0334365
Tex9	-1.09875	0.0335231
L1cam	0.272688	0.0337867
Casp4	0.349564	0.0338013
Slc8a1	0.392818	0.0338505
Zfp36l1	0.563295	0.0338929
Cd47	0.56145	0.0341305
Tmbim4	0.841225	0.034325
Vrk1	-0.34137	0.0345663
Gas7	-2.0016	0.0346608
App	0.344022	0.0349143
Slc39a13	0.391117	0.035004
Acsl5	0.33885	0.035004
Pgs1	0.542032	0.0352408
Cd209c	-2.90129	0.0352778
Snx18	0.561655	0.0353031
Msr1	-0.808739	0.0355309
Icosl	-0.965284	0.0362876
D930015E06Rik	0.661589	0.0363259
Rspo1	-1.4374	0.0363259
Blnk	-2.55504	0.0363259
Gpx1	0.274615	0.0364149
Stxbp6	-2.17277	0.0364149
Pfkfb3	0.575375	0.0366914
Mcoln2	-3.36417	0.0368947
RP23-205H11.1	-0.650826	0.0370528
Rap1b	0.27037	0.0370528
Gimap7	-2.65382	0.0370704
Nutf2	-0.823548	0.0370704
Myadm	-0.789807	0.0375051
Cass4	-1.57283	0.0375295
Nckipsd	-0.861923	0.0376781
RP24-482L4.5	0.37191	0.0376781
Slc29a1	0.37861	0.0378519
Ms4a6d	1.48377	0.0381934
Itga1	-0.957298	0.0382025
Syne1	0.412349	0.038258
Clip1	0.435254	0.0383534
Sh3glb1	0.338625	0.0384674
RP23-366P9.2	-2.4119	0.0385217
Zfp770	0.335039	0.0389253
Neo1	-1.55259	0.0389253
Arhgap31	0.343976	0.0391339
RP23-26G8.3	-4.07338	0.0391368
Olfr1372-ps1	-0.515026	0.0391843
RP24-529L21.3	1.35529	0.039337
Sema4d	0.261594	0.0393438
Zmiz1	0.257904	0.0398052
Lmnb1	-0.356407	0.0398052
Pkib	-1.25902	0.0398359
Pygl	0.782537	0.0406122
Rbm6	-0.515846	0.0406235
Raph1	-0.377813	0.0408383
Ip6k2	-1.19606	0.0408383
Rras	0.290866	0.0409572
Ptpre	-0.507059	0.0412681
Cd44	-0.675599	0.0413081
Hcst	0.450925	0.0415892
Tnpo1	-5.32784	0.0419148
Smim5	-0.684675	0.0419832
Ctnnd1	0.710763	0.0420806
Gne	-4.66713	0.0420806
Arrb2	0.438976	0.0420806
Eef2k	-0.756077	0.0423705
Itgal	0.359235	0.0424287
Gngt2	0.306651	0.0424287
Kcnip3	1.2027	0.0426161
Igkv16-104	-5.11525	0.0426161
Pik3r5	0.260555	0.0426485
Nfkbie	0.291539	0.0426485
Cd53	0.4011	0.0426538
Lrrc63	0.628578	0.0426624
Il1rl2	-2.03767	0.0427765
Ripk1	0.356301	0.0429441
Mid1ip1	0.411543	0.0430802
Il15	0.811889	0.0431389
Nr1h3	1.17852	0.0432168
Gpcpd1	-0.309775	0.0432168
Hnrnph2	-0.986602	0.0432168
Samhd1	-0.371048	0.0434712
Traf1	1.01632	0.0437922
Plau	-1.29341	0.0439245
Zfp456	0.773263	0.0439314
RP24-274B19.1	-0.659066	0.0441815
Rnf146	0.486218	0.0442492
Hacd1	-3.37904	0.0443048
Cd82	1.56827	0.0443048
Ap2a2	-0.729471	0.0447411
RP24-502J3.1	0.566983	0.0448177
Vdr	-0.977927	0.0448502
Fam117a	-0.357	0.044914
Clec4e	0.804089	0.0452806
Rabgap1l	-0.937718	0.0455953
Ighj1	-3.65688	0.0455953
Zfand3	0.3555	0.0455996
Cybb	0.525621	0.0455996
Tnfrsf21	-0.265963	0.0456524
Prkx	-0.26765	0.0459614
Atp8b2	-0.502399	0.0460323
S1pr5	0.252259	0.0460613
Sema4a	-0.814876	0.0461192
Cept1	0.508938	0.0461823
Il10rb	0.335095	0.0463441
Atrnl1	-1.05922	0.0463801
Napg	0.274842	0.046606
Tiam1	-0.50041	0.0469675
Trp53i13	-0.663046	0.0469788
Rnu11	-2.12512	0.047108
Ptpn12	0.53495	0.047108
Sorcs2	-2.12261	0.047108
Isoc1	0.302172	0.0472861
Ncoa7	-4.10759	0.0476718
Cmtm3	-0.56872	0.0477523
Senp3	-0.628622	0.0477523
Slc25a1	-4.84109	0.0477924
Treml4	0.396816	0.0477924
Klhl24	0.264908	0.0479291
Ubn2	-0.510489	0.0484205
Snca	1.6538	0.0484205
Sh2d3c	0.667229	0.0485661
Kbtbd2	0.354735	0.0485661
Itgae	-1.38662	0.0488049
Ncor2	0.476189	0.0490944
Cd80	-0.515863	0.0493978
Hopx	-0.439234	0.0494097
Cks2	0.376029	0.0496918
Pip5k1c	0.262637	0.0497015
Mdm1	0.405937	0.0499969
